# Supplementary material for: Pericytes are organ-specific regulators of tissue morphogenesis
Source: Nat Commun. 2026 May 12;17:4229. doi: 10.1038/s41467-026-71643-1 (PMC13168628; doi:10.1038/s41467-026-71643-1)
Supplement: Supplementary file 3 — Supplementary Data 1 [file 41467_2026_71643_MOESM3_ESM.xlsx]

## Sheet: Sheet1
	baseMean	log2FoldChange	lfcSE	stat	pvalue	padj	percent_expressed_P12 brain pericytes	mean_expression_P12 brain pericytes	percent_expressed_P14_lung pericytes	mean_expression_P14_lung pericytes	name
Pdgfd	47.6593	-6.69913	1.30602	-4.86803	1.12716e-06	2.00353e-05	0.490196	0.00393796	22.9299	0.31428	Pdgfd
Bdnf	38.6315	-6.35754	1.31589	-4.62383	3.76718e-06	6.09889e-05	0.490196	0.006452	23.7792	0.309065	Bdnf
Scgb3a2	25.0718	-7.73155	2.70435	-3.19781	0.00138477	0.0125472	0	0	21.8684	0.247424	Scgb3a2
Grp	45.1109	-8.76506	2.7934	-3.57638	0.000348382	0.00377149	0	0	14.0127	0.231334	Grp
Ntf3	25.0609	-7.73074	2.70439	-3.19744	0.00138654	0.0125584	0	0	16.5605	0.209115	Ntf3
Wnt4	21.7092	-4.60136	1.0864	-4.39451	1.11022e-05	0.000165443	0.980392	0.00834417	16.7728	0.20462	Wnt4
Hgf	20.8873	-7.3895	2.67572	-3.07478	0.00210658	0.017894	0	0	16.1359	0.202017	Hgf
Vegfd	20.4892	-5.31961	1.35503	-3.89946	9.64089e-05	0.00120873	0.490196	0.00456141	14.2251	0.163773	Vegfd
Ccl19	19.3954	-7.24229	2.6688	-3.01996	0.00252811	0.0209785	0	0	13.5881	0.151736	Ccl19
Edn3	13.6749	-3.76324	1.15333	-3.61508	0.000300256	0.00330438	0.980392	0.00801522	12.3142	0.13401	Edn3
Eda	15.9808	-4.86697	1.39553	-3.58024	0.000343279	0.00372492	0.490196	0.00376133	10.1911	0.131728	Eda
Sema3c	23.4754	-7.59258	2.70629	-3.13905	0.00169494	0.0148648	0	0	10.4034	0.128103	Sema3c
Ccl6	10.2217	-4.02437	1.46234	-3.05611	0.00224226	0.0188808	0.490196	0.00349148	10.1911	0.110785	Ccl6
Il15	11.3282	-3.39085	1.19594	-3.28563	0.00101753	0.00964084	0.980392	0.00786242	9.55414	0.108284	Il15
Lgals9	34.9407	1.74212	0.480758	3.95344	7.70363e-05	0.000985522	30.3922	0.341845	7.85563	0.0796166	Lgals9
Tnfsf9	16.9452	1.82741	0.702177	3.07835	0.00208154	0.0177331	13.7255	0.156313	2.9724	0.0350791	Tnfsf9
Adm	27.8124	3.53134	0.652681	5.67117	1.41822e-08	3.40023e-07	24.0196	0.291809	1.91083	0.0195173	Adm
Il2	12.9151	2.42829	0.856351	3.3492	0.000810452	0.00790446	19.1176	0.184314	2.9724	0.0191271	Il2
Ccl3	15.4476	3.82556	0.934619	4.39727	1.09622e-05	0.00016352	8.82353	0.118044	0.849257	0.00860969	Ccl3
Ptn	1591.73	15.2722	3.17496	6.06799	1.29523e-09	3.51527e-08	100	3.67862	0	0	Ptn
Nodal	56.6439	9.92793	2.68238	4.00849	6.11087e-05	0.000797572	46.5686	0.654804	0	0	Nodal
Nts	44.345	9.50211	2.64803	3.83496	0.000125585	0.00153557	20.098	0.362185	0	0	Nts
