# Supplementary material for: Pericytes are organ-specific regulators of tissue morphogenesis
Source: Nat Commun. 2026 May 12;17:4229. doi: 10.1038/s41467-026-71643-1 (PMC13168628; doi:10.1038/s41467-026-71643-1)
Supplement: Supplementary file 4 — Supplementary Data 2 [file 41467_2026_71643_MOESM4_ESM.xlsx]

## Sheet: secreted factors padj<0.05
	baseMean	log2FoldChange	lfcSE	stat	pvalue	padj	percent_expressed_P12 brain pericytes	mean_expression_P12 brain pericytes	percent_expressed_P14_lung pericytes	mean_expression_P14_lung pericytes	name
Postn	710.326	-3.46569	0.154159	-22.5507	1.32211e-112	1.1376e-109	50.9804	0.645634	82.3779	2.09482	Postn
Igf2	1051	8.55081	0.393998	21.5552	4.73145e-103	3.43503e-100	91.6667	2.67201	4.88323	0.0326222	Igf2
Angpt1	382.899	-4.5826	0.259521	-17.7348	2.25941e-70	8.89673e-68	16.6667	0.197172	68.5775	1.53499	Angpt1
Psap	343.144	1.65438	0.166907	10.0267	1.16359e-23	9.41897e-22	96.0784	1.91625	54.5648	0.709653	Psap
Tgfb2	148.665	-1.62938	0.249453	-6.7055	2.00714e-11	6.49442e-10	35.7843	0.426585	51.5924	0.742335	Tgfb2
Grn	109.974	1.76215	0.27885	6.51327	7.35329e-11	2.26868e-09	67.1569	0.891174	22.0807	0.252572	Grn
Angptl4	53.3877	-2.70061	0.464683	-6.08566	1.16014e-09	3.17088e-08	9.31373	0.0876893	33.3333	0.427898	Angptl4
Ptn	1591.73	15.2722	3.17496	6.06799	1.29523e-09	3.51527e-08	100	3.67862	0	0	Ptn
Adm	27.8124	3.53134	0.652681	5.67117	1.41822e-08	3.40023e-07	24.0196	0.291809	1.91083	0.0195173	Adm
Il34	85.6719	1.62579	0.308527	5.48621	4.10647e-08	9.19976e-07	54.902	0.761641	14.0127	0.177023	Il34
Hbegf	133.157	-1.33471	0.255504	-5.39243	6.95119e-08	1.51066e-06	32.3529	0.397326	44.3737	0.694403	Hbegf
Pdgfd	47.6593	-6.69913	1.30602	-4.86803	1.12716e-06	2.00353e-05	0.490196	0.00393796	22.9299	0.31428	Pdgfd
Bdnf	38.6315	-6.35754	1.31589	-4.62383	3.76718e-06	6.09889e-05	0.490196	0.006452	23.7792	0.309065	Bdnf
Angpt2	25.074	-2.9071	0.701721	-4.50734	6.56442e-06	0.000102215	3.43137	0.0303509	20.8068	0.241906	Angpt2
Ccl3	15.4476	3.82556	0.934619	4.39727	1.09622e-05	0.00016352	8.82353	0.118044	0.849257	0.00860969	Ccl3
Wnt4	21.7092	-4.60136	1.0864	-4.39451	1.11022e-05	0.000165443	0.980392	0.00834417	16.7728	0.20462	Wnt4
Ccl4	14.2245	4.59937	1.1538	4.1616	3.16025e-05	0.000436757	4.41176	0.0685187	0.424628	0.00478093	Ccl4
Pdgfa	73.8729	-1.32137	0.341113	-4.09621	4.1996e-05	0.00056691	19.1176	0.231425	38.4289	0.483762	Pdgfa
Gas6	20.8484	-2.77122	0.757188	-4.06959	4.70961e-05	0.000628452	2.45098	0.0201375	14.6497	0.163906	Gas6
Nodal	56.6439	9.92793	2.68238	4.00849	6.11087e-05	0.000797572	46.5686	0.654804	0	0	Nodal
Lgals9	34.9407	1.74212	0.480758	3.95344	7.70363e-05	0.000985522	30.3922	0.341845	7.85563	0.0796166	Lgals9
Vegfd	20.4892	-5.31961	1.35503	-3.89946	9.64089e-05	0.00120873	0.490196	0.00456141	14.2251	0.163773	Vegfd
Nts	44.345	9.50211	2.64803	3.83496	0.000125585	0.00153557	20.098	0.362185	0	0	Nts
Edn3	13.6749	-3.76324	1.15333	-3.61508	0.000300256	0.00330438	0.980392	0.00801522	12.3142	0.13401	Edn3
Eda	15.9808	-4.86697	1.39553	-3.58024	0.000343279	0.00372492	0.490196	0.00376133	10.1911	0.131728	Eda
Grp	45.1109	-8.76506	2.7934	-3.57638	0.000348382	0.00377149	0	0	14.0127	0.231334	Grp
Pros1	94.5701	0.964021	0.295011	3.43865	0.000584612	0.00596998	55.3922	0.712461	25.9023	0.296325	Pros1
Wnt5b	31.0156	-1.61384	0.530729	-3.40073	0.000672059	0.00673857	10.2941	0.100718	16.1359	0.207118	Wnt5b
Il2	12.9151	2.42829	0.856351	3.3492	0.000810452	0.00790446	19.1176	0.184314	2.9724	0.0191271	Il2
Il15	11.3282	-3.39085	1.19594	-3.28563	0.00101753	0.00964084	0.980392	0.00786242	9.55414	0.108284	Il15
Scgb3a2	25.0718	-7.73155	2.70435	-3.19781	0.00138477	0.0125472	0	0	21.8684	0.247424	Scgb3a2
Ntf3	25.0609	-7.73074	2.70439	-3.19744	0.00138654	0.0125584	0	0	16.5605	0.209115	Ntf3
Sema3c	23.4754	-7.59258	2.70629	-3.13905	0.00169494	0.0148648	0	0	10.4034	0.128103	Sema3c
Tnfsf9	16.9452	1.82741	0.702177	3.07835	0.00208154	0.0177331	13.7255	0.156313	2.9724	0.0350791	Tnfsf9
Hgf	20.8873	-7.3895	2.67572	-3.07478	0.00210658	0.017894	0	0	16.1359	0.202017	Hgf
Ccl6	10.2217	-4.02437	1.46234	-3.05611	0.00224226	0.0188808	0.490196	0.00349148	10.1911	0.110785	Ccl6
Ccl19	19.3954	-7.24229	2.6688	-3.01996	0.00252811	0.0209785	0	0	13.5881	0.151736	Ccl19
Anxa1	17.4987	-1.8449	0.742809	-2.97606	0.00291976	0.0237424	3.92157	0.0368658	12.1019	0.129387	Anxa1
Inhba	17.599	-7.06312	2.65262	-2.95826	0.0030938	0.0249122	0	0	13.1635	0.158812	Inhba
Vegfa	28.3617	1.31828	0.518742	2.88796	0.00387745	0.030057	21.0784	0.236651	7.85563	0.0807227	Vegfa
Fgf1	9.95793	-2.52769	1.14304	-2.84605	0.00442649	0.0334427	1.47059	0.0118352	7.21868	0.083249	Fgf1
Pdgfb	9.29186	2.18546	1.00204	2.80701	0.0050004	0.0370792	8.33333	0.0855901	1.27389	0.012382	Pdgfb
