# Supplementary material for: Pericytes are organ-specific regulators of tissue morphogenesis
Source: Nat Commun. 2026 May 12;17:4229. doi: 10.1038/s41467-026-71643-1 (PMC13168628; doi:10.1038/s41467-026-71643-1)
Supplement: Supplementary file 5 — Supplementary Data 3 [file 41467_2026_71643_MOESM5_ESM.xlsx]

## Sheet: List of DEG brain vs lung PCs
	baseMean	log2FoldChange	lfcSE	stat	pvalue	padj	percent_expressed_P12 brain pericytes	mean_expression_P12 brain pericytes	percent_expressed_P14_lung pericytes	mean_expression_P14_lung pericytes	name
Postn	710.326	-3.46569	0.154159	-22.5507	1.32211e-112	1.1376e-109	50.9804	0.645634	82.3779	2.09482	Postn
Igf2	1051	8.55081	0.393998	21.5552	4.73145e-103	3.43503e-100	91.6667	2.67201	4.88323	0.0326222	Igf2
Angpt1	382.899	-4.5826	0.259521	-17.7348	2.25941e-70	8.89673e-68	16.6667	0.197172	68.5775	1.53499	Angpt1
Psap	343.144	1.65438	0.166907	10.0267	1.16359e-23	9.41897e-22	96.0784	1.91625	54.5648	0.709653	Psap
Tgfb2	148.665	-1.62938	0.249453	-6.7055	2.00714e-11	6.49442e-10	35.7843	0.426585	51.5924	0.742335	Tgfb2
Grn	109.974	1.76215	0.27885	6.51327	7.35329e-11	2.26868e-09	67.1569	0.891174	22.0807	0.252572	Grn
Angptl4	53.3877	-2.70061	0.464683	-6.08566	1.16014e-09	3.17088e-08	9.31373	0.0876893	33.3333	0.427898	Angptl4
Ptn	1591.73	15.2722	3.17496	6.06799	1.29523e-09	3.51527e-08	100	3.67862	0	0	Ptn
Adm	27.8124	3.53134	0.652681	5.67117	1.41822e-08	3.40023e-07	24.0196	0.291809	1.91083	0.0195173	Adm
Il34	85.6719	1.62579	0.308527	5.48621	4.10647e-08	9.19976e-07	54.902	0.761641	14.0127	0.177023	Il34
Hbegf	133.157	-1.33471	0.255504	-5.39243	6.95119e-08	1.51066e-06	32.3529	0.397326	44.3737	0.694403	Hbegf
Pdgfd	47.6593	-6.69913	1.30602	-4.86803	1.12716e-06	2.00353e-05	0.490196	0.00393796	22.9299	0.31428	Pdgfd
Bdnf	38.6315	-6.35754	1.31589	-4.62383	3.76718e-06	6.09889e-05	0.490196	0.006452	23.7792	0.309065	Bdnf
Angpt2	25.074	-2.9071	0.701721	-4.50734	6.56442e-06	0.000102215	3.43137	0.0303509	20.8068	0.241906	Angpt2
Ccl3	15.4476	3.82556	0.934619	4.39727	1.09622e-05	0.00016352	8.82353	0.118044	0.849257	0.00860969	Ccl3
Wnt4	21.7092	-4.60136	1.0864	-4.39451	1.11022e-05	0.000165443	0.980392	0.00834417	16.7728	0.20462	Wnt4
Ccl4	14.2245	4.59937	1.1538	4.1616	3.16025e-05	0.000436757	4.41176	0.0685187	0.424628	0.00478093	Ccl4
Pdgfa	73.8729	-1.32137	0.341113	-4.09621	4.1996e-05	0.00056691	19.1176	0.231425	38.4289	0.483762	Pdgfa
Gas6	20.8484	-2.77122	0.757188	-4.06959	4.70961e-05	0.000628452	2.45098	0.0201375	14.6497	0.163906	Gas6
Nodal	56.6439	9.92793	2.68238	4.00849	6.11087e-05	0.000797572	46.5686	0.654804	0	0	Nodal
Lgals9	34.9407	1.74212	0.480758	3.95344	7.70363e-05	0.000985522	30.3922	0.341845	7.85563	0.0796166	Lgals9
Vegfd	20.4892	-5.31961	1.35503	-3.89946	9.64089e-05	0.00120873	0.490196	0.00456141	14.2251	0.163773	Vegfd
Nts	44.345	9.50211	2.64803	3.83496	0.000125585	0.00153557	20.098	0.362185	0	0	Nts
Edn3	13.6749	-3.76324	1.15333	-3.61508	0.000300256	0.00330438	0.980392	0.00801522	12.3142	0.13401	Edn3
Eda	15.9808	-4.86697	1.39553	-3.58024	0.000343279	0.00372492	0.490196	0.00376133	10.1911	0.131728	Eda
Grp	45.1109	-8.76506	2.7934	-3.57638	0.000348382	0.00377149	0	0	14.0127	0.231334	Grp
Pros1	94.5701	0.964021	0.295011	3.43865	0.000584612	0.00596998	55.3922	0.712461	25.9023	0.296325	Pros1
Wnt5b	31.0156	-1.61384	0.530729	-3.40073	0.000672059	0.00673857	10.2941	0.100718	16.1359	0.207118	Wnt5b
Il2	12.9151	2.42829	0.856351	3.3492	0.000810452	0.00790446	19.1176	0.184314	2.9724	0.0191271	Il2
Il15	11.3282	-3.39085	1.19594	-3.28563	0.00101753	0.00964084	0.980392	0.00786242	9.55414	0.108284	Il15
Scgb3a2	25.0718	-7.73155	2.70435	-3.19781	0.00138477	0.0125472	0	0	21.8684	0.247424	Scgb3a2
Ntf3	25.0609	-7.73074	2.70439	-3.19744	0.00138654	0.0125584	0	0	16.5605	0.209115	Ntf3
Sema3c	23.4754	-7.59258	2.70629	-3.13905	0.00169494	0.0148648	0	0	10.4034	0.128103	Sema3c
Tnfsf9	16.9452	1.82741	0.702177	3.07835	0.00208154	0.0177331	13.7255	0.156313	2.9724	0.0350791	Tnfsf9
Hgf	20.8873	-7.3895	2.67572	-3.07478	0.00210658	0.017894	0	0	16.1359	0.202017	Hgf
Ccl6	10.2217	-4.02437	1.46234	-3.05611	0.00224226	0.0188808	0.490196	0.00349148	10.1911	0.110785	Ccl6
Ccl19	19.3954	-7.24229	2.6688	-3.01996	0.00252811	0.0209785	0	0	13.5881	0.151736	Ccl19
Anxa1	17.4987	-1.8449	0.742809	-2.97606	0.00291976	0.0237424	3.92157	0.0368658	12.1019	0.129387	Anxa1
Inhba	17.599	-7.06312	2.65262	-2.95826	0.0030938	0.0249122	0	0	13.1635	0.158812	Inhba
Vegfa	28.3617	1.31828	0.518742	2.88796	0.00387745	0.030057	21.0784	0.236651	7.85563	0.0807227	Vegfa
Fgf1	9.95793	-2.52769	1.14304	-2.84605	0.00442649	0.0334427	1.47059	0.0118352	7.21868	0.083249	Fgf1
Pdgfb	9.29186	2.18546	1.00204	2.80701	0.0050004	0.0370792	8.33333	0.0855901	1.27389	0.012382	Pdgfb
Sema3f	11.2462	-6.16956	2.59465	-2.65464	0.00793934	0.0545539	0	0	11.0403	0.115178	Sema3f
Bmp2	14.8847	-1.68182	0.792034	-2.65217	0.0079977	0.05489	2.94118	0.0311136	9.97877	0.113886	Bmp2
Vegfc	7.61583	-3.27517	1.59833	-2.63796	0.00834068	0.0566747	0.490196	0.00523753	4.24628	0.0492949	Vegfc
Bag6	45.9621	0.977389	0.410988	2.61581	0.00890151	0.0598899	37.2549	0.401345	14.2251	0.146349	Bag6
C4b	10.4198	-5.97625	2.59926	-2.58859	0.00963709	0.0640048	0	0	8.28025	0.0905296	C4b
Tnfsf15	8.85602	-5.62488	2.59033	-2.47711	0.0132451	0.0829409	0	0	3.39703	0.045122	Tnfsf15
Tnfsf12	49.318	0.867984	0.38598	2.45775	0.0139812	0.0865832	34.8039	0.416177	16.3482	0.165953	Tnfsf12
Sema3d	7.60766	-5.29388	2.57442	-2.37842	0.0173872	0.103442	0	0	7.00637	0.0737963	Sema3d
Angptl2	158.479	0.510584	0.224617	2.35057	0.0187447	0.10979	62.2549	0.949281	43.949	0.568741	Angptl2
Cxcl13	6.99652	-5.0914	2.57488	-2.31926	0.0203808	0.117578	0	0	4.4586	0.0610101	Cxcl13
Bmp6	6.52022	-4.84851	2.61489	-2.24897	0.0245144	0.136117	0	0	3.18471	0.0425387	Bmp6
Spp1	6.49847	-4.79704	2.63856	-2.2343	0.0254631	0.139749	0	0	3.60934	0.0467224	Spp1
Ccl21a	5.20433	-2.31497	1.71891	-2.20299	0.0275956	0.148804	0.490196	0.00340467	1.4862	0.0172753	Ccl21a
Nampt	33.0597	-0.914382	0.479112	-2.17439	0.0296759	0.157764	10.7843	0.117095	16.5605	0.204291	Nampt
Mdk	49.0903	-0.782623	0.399599	-2.15807	0.0309222	0.162862	15.6863	0.188142	25.4777	0.285283	Mdk
Kitl	123.137	-0.527631	0.256105	-2.15245	0.0313623	0.16462	40.6863	0.531408	36.3057	0.54986	Kitl
Rarres2	313.084	-0.340394	0.165034	-2.10346	0.0354253	0.180285	77.9412	1.28366	78.1316	1.23654	Rarres2
Il1a	4.92896	1.61792	1.37406	2.08887	0.0367195	0.18549	3.92157	0.0433168	0.636943	0.00531653	Il1a
Nrtn	4.84993	-4.05259	2.63214	-2.05142	0.0402265	0.197828	0	0	5.09554	0.0528497	Nrtn
Il6	4.47151	-3.77512	2.66157	-1.99172	0.0464013	0.219954	0	0	1.91083	0.0267334	Il6
Il1b	4.43889	-3.72227	2.68027	-1.98192	0.0474877	0.223598	0	0	3.18471	0.0343482	Il1b
Btc	4.2388	-3.53092	2.71326	-1.94555	0.0517092	0.237648	0	0	3.60934	0.0418387	Btc
Enho	4.06046	-3.38593	2.724	-1.91784	0.0551315	0.250181	0	0	4.24628	0.0429743	Enho
Ccl27a	5.04504	-1.38195	1.38577	-1.8842	0.0595381	0.264371	0.980392	0.00729615	7.64331	0.0470942	Ccl27a
Mif	60.536	0.600201	0.354489	1.83734	0.0661603	0.286013	41.1765	0.465421	22.5053	0.214786	Mif
Ccl25	6.5664	-1.12309	1.09535	-1.72491	0.084543	0.339987	1.96078	0.016039	5.52017	0.05546	Ccl25
Nrg3	3.1144	-2.01288	2.75133	-1.72202	0.0850662	0.340364	0	0	2.9724	0.0287219	Nrg3
Ppy	3.0709	-1.77725	2.64037	-1.69993	0.0891432	0.351907	0	0	3.18471	0.0327042	Ppy
Cxcl10	2.38381	0.871614	1.78889	1.62135	0.104942	0.391333	2.45098	0.0222405	0.212314	0.00226601	Cxcl10
Sema3b	2.70335	-1.35341	2.13323	-1.61354	0.106627	0.394307	0	0	2.54777	0.0254995	Sema3b
Pdgfc	2.53589	-1.19751	1.92588	-1.56792	0.116899	0.421906	0	0	2.33546	0.0249935	Pdgfc
Tgfa	1.85584	0.864235	2.42721	1.55145	0.120793	0.428503	1.47059	0.0141384	0	0	Tgfa
Wnt11	3.91452	-0.899462	1.25582	-1.50578	0.132125	0.455554	0.980392	0.00737414	3.18471	0.034716	Wnt11
Cxcl2	4.79441	-0.857199	1.14348	-1.44335	0.148923	0.495249	1.47059	0.0120746	2.76008	0.0295457	Cxcl2
Hc	2.10309	-0.816007	1.48512	-1.41294	0.157673	0.510034	0	0	2.76008	0.0266996	Hc
Nrg2	2.68543	-0.729041	1.28154	-1.40087	0.161252	0.518363	0.490196	0.00519372	1.69851	0.0244577	Nrg2
C4a	1.93562	-0.773148	1.43898	-1.3678	0.171375	0.536269	0	0	3.60934	0.0278527	C4a
Ereg	1.73554	-0.665597	1.34499	-1.28622	0.198368	0.588002	0	0	1.4862	0.0163774	Ereg
Bmp4	21.0786	0.594963	0.580624	1.27151	0.203548	0.597904	16.1765	0.177886	7.431	0.0860805	Bmp4
Tnfsf10	1.71379	-0.605795	1.30004	-1.25418	0.209776	0.608353	0	0	1.4862	0.013578	Tnfsf10
C3	1.57895	-0.580196	1.28096	-1.2106	0.22605	0.633395	0	0	1.69851	0.0162887	C3
Nmb	3.14204	-0.62858	1.14767	-1.19614	0.231642	0.64119	0.980392	0.0104441	2.76008	0.0249459	Nmb
Ctf1	1.53545	-0.56582	1.27048	-1.19391	0.232512	0.641533	0	0	1.4862	0.0169759	Ctf1
Gdf15	13.2042	-0.588654	0.698232	-1.13861	0.254866	0.685544	5.39216	0.0529192	6.58174	0.0772763	Gdf15
Sema3e	2.04643	-0.510289	1.1855	-1.12469	0.260722	0.691723	0.490196	0.00592042	2.12314	0.0205098	Sema3e
Fgf16	1.36799	-0.506507	1.23246	-1.11828	0.263448	0.691723	0	0	1.27389	0.0144791	Fgf16
Inhbb	1.35711	-0.502954	1.2302	-1.11355	0.26547	0.691723	0	0	1.4862	0.0123302	Inhbb
Tgfb3	29.6718	-0.459648	0.483205	-1.11202	0.266128	0.692971	16.1765	0.162429	15.2866	0.170162	Tgfb3
Tslp	21.7377	-0.49381	0.553132	-1.08959	0.275892	0.706566	11.2745	0.121381	12.5265	0.140792	Tslp
Areg	1.17877	-0.426828	1.18864	-1.01281	0.311152	0.751167	0	0	1.27389	0.0133254	Areg
Bmp8a	1.1679	-0.427219	1.18884	-1.01025	0.312373	0.751167	0	0	1.4862	0.0140922	Bmp8a
Ccl7	1.15702	-0.420055	1.185	-1.00203	0.316328	0.751167	0	0	1.27389	0.010788	Ccl7
Nrg1	1.15702	-0.420055	1.185	-1.00203	0.316328	0.751167	0	0	1.69851	0.0154366	Nrg1
Wnt2	1.15702	-0.420055	1.185	-1.00203	0.316328	0.751167	0	0	0.849257	0.00875615	Wnt2
Gdf11	6.58063	0.529364	0.927992	0.973103	0.330502	0.774561	6.37255	0.061547	2.33546	0.0263884	Gdf11
Tgfb1	17.4305	-0.454352	0.623405	-0.938724	0.347873	0.800731	9.31373	0.09779	10.1911	0.104458	Tgfb1
Cxcl16	2.56352	-0.43421	1.10299	-0.912265	0.361629	0.821892	0.980392	0.00869526	2.12314	0.0255793	Cxcl16
Fgf18	1.668	-0.373002	1.14915	-0.90865	0.363535	0.824098	0.490196	0.002846	1.06157	0.0139428	Fgf18
Ccl9	1.69587	-0.365042	1.14534	-0.902754	0.366657	0.824098	0.490196	0.00327886	1.4862	0.0155454	Ccl9
Ccl5	0.989561	-0.347716	1.15308	-0.889588	0.373687	0.824098	0	0	1.06157	0.0105082	Ccl5
Wnt9a	0.989561	-0.347716	1.15308	-0.889588	0.373687	0.824098	0	0	1.06157	0.0101025	Wnt9a
Ucn2	1.11713	0.288515	1.61709	0.83129	0.40581	0.863665	1.47059	0.0133043	0.212314	0.00305316	Ucn2
Cxcl1	58.07	0.269963	0.357668	0.823204	0.410392	0.869911	16.6667	0.230969	12.1019	0.170753	Cxcl1
Csf1	13.9925	-0.388914	0.661008	-0.78608	0.43182	0.883173	8.33333	0.088114	6.79406	0.0760392	Csf1
Insl3	2.17307	0.349487	1.2884	0.776254	0.437599	0.883173	2.94118	0.0217832	1.06157	0.00527212	Insl3
Agt	1.49578	-0.297309	1.1381	-0.774878	0.438412	0.883173	0.490196	0.00639006	1.27389	0.0125067	Agt
Il18	1.63423	0.309697	1.42927	0.774136	0.438851	0.883173	1.96078	0.0172236	0.424628	0.00371239	Il18
Bmp5	87.7074	-0.209305	0.289166	-0.768869	0.441971	0.883173	42.6471	0.498004	33.121	0.434087	Bmp5
Gdf10	0.655767	0.221127	2.73139	0.763498	0.445167	0.883173	0.980392	0.0128778	0	0	Gdf10
Vip	0.655767	0.221127	2.73139	0.763498	0.445167	0.883173	0.980392	0.00856843	0	0	Vip
Il17b	0.789474	-0.280168	1.13033	-0.751802	0.45217	0.883173	0	0	0.849257	0.00815236	Il17b
Tnfsf13b	0.789474	-0.280168	1.13033	-0.751802	0.45217	0.883173	0	0	0.636943	0.00669468	Tnfsf13b
Tnfsf8	0.778599	-0.281398	1.13112	-0.749176	0.453751	0.883173	0	0	0.849257	0.0098011	Tnfsf8
Fgf7	0.767725	-0.27372	1.12801	-0.737131	0.461043	0.885129	0	0	0.636943	0.007461	Fgf7
Pf4	0.767725	-0.27372	1.12801	-0.737131	0.461043	0.885129	0	0	0.849257	0.00907271	Pf4
Cntf	0.600034	0.204421	2.78708	0.71792	0.472807	0.894337	0.490196	0.00710024	0.212314	0.00133817	Cntf
Ngf	13.2293	0.345541	0.672268	0.695704	0.486614	0.909247	9.31373	0.103806	4.67091	0.0518678	Ngf
Wnt5a	34.5305	-0.267355	0.446054	-0.68927	0.490653	0.914395	19.6078	0.213565	16.5605	0.192847	Wnt5a
Flt3l	5.1377	-0.346996	0.926304	-0.669036	0.503472	0.929266	2.94118	0.0297243	3.60934	0.0373148	Flt3l
Angptl1	0.589387	-0.21223	1.11433	-0.586625	0.557455	0.93332	0	0	0.636943	0.00643509	Angptl1
Ins2	1.83431	0.241787	1.26523	0.567412	0.570435	0.93332	0.980392	0.0143386	0.636943	0.00422573	Ins2
Igf1	7.18839	-0.285331	0.845386	-0.551961	0.580975	0.93332	3.43137	0.0373088	4.67091	0.0490296	Igf1
Bmp7	0.827988	0.168278	1.53121	0.550941	0.581674	0.93332	0.980392	0.00917446	0.212314	0.00329267	Bmp7
Osm	1.37295	0.20026	1.39465	0.546314	0.58485	0.93332	0.980392	0.0104637	0.424628	0.00412516	Osm
Cx3cl1	0.789247	0.145362	1.58345	0.502843	0.615075	0.93332	0.980392	0.0091796	0.212314	0.00195312	Cx3cl1
Il16	3.39015	-0.22799	1.05863	-0.497672	0.618715	0.93332	0.490196	0.00803847	2.12314	0.0192462	Il16
Npff	0.800122	0.142058	1.57197	0.496856	0.61929	0.93332	1.47059	0.00969766	0.424628	0.00348354	Npff
Ccl11	4.50706	0.231729	1.02975	0.463726	0.642844	0.93332	1.96078	0.0257913	1.4862	0.0162054	Ccl11
Sema3g	1.05687	-0.142672	1.16417	-0.438982	0.660674	0.93332	0.490196	0.00541689	0.849257	0.00806983	Sema3g
Sema3a	2.53473	-0.189383	1.06255	-0.421068	0.673705	0.93332	0.980392	0.0113634	1.27389	0.0146842	Sema3a
Angptl7	0.327883	0.111119	2.83196	0.409112	0.682457	0.93332	0.490196	0.00327886	0	0	Angptl7
Ihh	0.327883	0.111119	2.83196	0.409112	0.682457	0.93332	0.490196	0.00389308	0	0	Ihh
Lta	0.327883	0.111119	2.83196	0.409112	0.682457	0.93332	0.490196	0.00455932	0	0	Lta
Cck	0.300017	0.108665	2.79323	0.395227	0.692675	0.93332	0.490196	0.00209341	0	0	Cck
Gdf1	0.300017	0.108665	2.79323	0.395227	0.692675	0.93332	1.47059	0.00931216	0.212314	0.000876201	Gdf1
Btla	0.3893	-0.142999	1.10565	-0.382122	0.702371	0.93332	0	0	0.424628	0.00319736	Btla
Fgf20	0.3893	-0.142999	1.10565	-0.382122	0.702371	0.93332	0	0	0.424628	0.00436102	Fgf20
Il4	0.3893	-0.142999	1.10565	-0.382122	0.702371	0.93332	0	0	0.424628	0.00427457	Il4
Npw	0.3893	-0.142999	1.10565	-0.382122	0.702371	0.93332	0	0	0.424628	0.00393644	Npw
Wnt16	0.3893	-0.142999	1.10565	-0.382122	0.702371	0.93332	0	0	0.424628	0.00295416	Wnt16
Gdnf	0.400174	-0.126162	1.09657	-0.365421	0.714797	0.93332	0	0	0.424628	0.00585079	Gdnf
Gzma	0.400174	-0.126162	1.09657	-0.365421	0.714797	0.93332	0	0	0.424628	0.00397707	Gzma
Wnt10b	0.400174	-0.126162	1.09657	-0.365421	0.714797	0.93332	0	0	0.424628	0.00390856	Wnt10b
Artn	0.378425	-0.120147	1.09544	-0.343921	0.730905	0.93332	0	0	0.424628	0.00462392	Artn
Gnrh1	0.378425	-0.120147	1.09544	-0.343921	0.730905	0.93332	0	0	0.424628	0.00404739	Gnrh1
Il7	0.378425	-0.120147	1.09544	-0.343921	0.730905	0.93332	0	0	0.424628	0.00334178	Il7
Tnf	1.52342	0.124532	1.27601	0.324063	0.745891	0.93332	0.980392	0.0110228	0.424628	0.00531041	Tnf
Gal	0.889404	-0.104034	1.18376	-0.315879	0.752094	0.93332	0.490196	0.00434297	0.424628	0.00555771	Gal
Cxcl12	61.2807	-0.0992285	0.350199	-0.310884	0.755888	0.93332	26.4706	0.325768	18.259	0.242163	Cxcl12
Ccl27b	0.91727	-0.0973013	1.18417	-0.305602	0.759908	0.93332	0.490196	0.00290421	1.4862	0.00696432	Ccl27b
Vegfb	10.807	-0.137201	0.709673	-0.276608	0.782081	0.93332	6.86275	0.0699289	5.73248	0.0573476	Vegfb
Tnfsf13	4.41324	0.132089	0.968928	0.262005	0.793318	0.93332	4.90196	0.0399158	4.24628	0.0261861	Tnfsf13
Pgf	28.2963	-0.103598	0.479628	-0.256353	0.797679	0.93332	14.7059	0.166897	12.1019	0.142986	Pgf
Gdf9	0.989334	0.0788075	1.32966	0.235374	0.813919	0.93332	0.980392	0.0108009	0.424628	0.00256649	Gdf9
Clcf1	0.978459	0.0732372	1.3606	0.23005	0.818053	0.93332	0.980392	0.00981096	0.636943	0.00529912	Clcf1
Edn1	3.95188	0.114553	0.989217	0.230003	0.81809	0.93332	2.45098	0.0249459	1.4862	0.0178023	Edn1
Ccl2	15.4072	0.104355	0.703257	0.206085	0.836724	0.93332	7.84314	0.0877524	2.9724	0.0362189	Ccl2
Apln	2.18487	0.0873923	1.14121	0.198398	0.842733	0.93332	1.47059	0.0119045	0.849257	0.00852752	Apln
Il11	0.48923	0.040104	1.43262	0.171606	0.863747	0.93332	0.490196	0.00312604	0.212314	0.00217109	Il11
Ccl12	0.500104	0.0370515	1.4233	0.164411	0.869408	0.93332	0.490196	0.00592042	0.212314	0.00191342	Ccl12
Ccl17	0.200087	-0.0902717	1.12013	-0.146609	0.883441	0.93332	0	0	0.212314	0.00204814	Ccl17
Fgf8	0.200087	-0.0902717	1.12013	-0.146609	0.883441	0.93332	0	0	0.212314	0.00255965	Fgf8
Gdf2	0.200087	-0.0902717	1.12013	-0.146609	0.883441	0.93332	0	0	0.212314	0.00208001	Gdf2
Gdf6	0.200087	-0.0902717	1.12013	-0.146609	0.883441	0.93332	0	0	0.212314	0.0020229	Gdf6
Il10	0.200087	-0.0902717	1.12013	-0.146609	0.883441	0.93332	0	0	0.212314	0.0018865	Il10
Il13	0.200087	-0.0902717	1.12013	-0.146609	0.883441	0.93332	0	0	0.212314	0.00221048	Il13
Il17c	0.200087	-0.0902717	1.12013	-0.146609	0.883441	0.93332	0	0	0.212314	0.00280748	Il17c
Inhbc	0.200087	-0.0902717	1.12013	-0.146609	0.883441	0.93332	0	0	0.212314	0.0025581	Inhbc
Npb	0.200087	-0.0902717	1.12013	-0.146609	0.883441	0.93332	0	0	0.212314	0.00192296	Npb
Nps	0.200087	-0.0902717	1.12013	-0.146609	0.883441	0.93332	0	0	0.212314	0.00248283	Nps
Nrg4	0.200087	-0.0902717	1.12013	-0.146609	0.883441	0.93332	0	0	0.212314	0.00213406	Nrg4
Plg	0.200087	-0.0902717	1.12013	-0.146609	0.883441	0.93332	0	0	0.212314	0.00233981	Plg
Tnfsf11	0.200087	-0.0902717	1.12013	-0.146609	0.883441	0.93332	0	0	0.212314	0.0020111	Tnfsf11
Wnt3a	0.200087	-0.0902717	1.12013	-0.146609	0.883441	0.93332	0	0	0.212314	0.0021286	Wnt3a
Cd70	0.189213	-0.0889853	1.12106	-0.138847	0.889571	0.93332	0	0	0.212314	0.00268526	Cd70
Cxcl5	0.189213	-0.0889853	1.12106	-0.138847	0.889571	0.93332	0	0	0.212314	0.00119335	Cxcl5
Dhh	0.189213	-0.0889853	1.12106	-0.138847	0.889571	0.93332	0	0	0.212314	0.0026172	Dhh
Epo	0.189213	-0.0889853	1.12106	-0.138847	0.889571	0.93332	0	0	0.212314	0.00291604	Epo
Fasl	0.189213	-0.0889853	1.12106	-0.138847	0.889571	0.93332	0	0	0.212314	0.00093126	Fasl
Fgf10	0.189213	-0.0889853	1.12106	-0.138847	0.889571	0.93332	0	0	0.212314	0.00149462	Fgf10
Ifnk	0.189213	-0.0889853	1.12106	-0.138847	0.889571	0.93332	0	0	0.212314	0.00152178	Ifnk
Kiss1	0.189213	-0.0889853	1.12106	-0.138847	0.889571	0.93332	0	0	0.212314	0.00137092	Kiss1
Nppc	0.189213	-0.0889853	1.12106	-0.138847	0.889571	0.93332	0	0	0.212314	0.00149462	Nppc
Sct	0.189213	-0.0889853	1.12106	-0.138847	0.889571	0.93332	0	0	0.212314	0.00152178	Sct
Thpo	0.189213	-0.0889853	1.12106	-0.138847	0.889571	0.93332	0	0	0.212314	0.00201329	Thpo
Wnt3	0.189213	-0.0889853	1.12106	-0.138847	0.889571	0.93332	0	0	0.212314	0.0029941	Wnt3
Wnt6	0.189213	-0.0889853	1.12106	-0.138847	0.889571	0.93332	0	0	0.212314	0.00180819	Wnt6
Egf	0.706308	-0.0199078	1.26756	-0.0725076	0.942198	0.96216	0.490196	0.00451058	0.424628	0.00415857	Egf
Lif	0.706308	-0.0199078	1.26756	-0.0725076	0.942198	0.96216	0.490196	0.00350192	0.424628	0.00493131	Lif
Pomc	1.90049	-0.021501	1.18042	-0.0575626	0.954097	0.970515	1.47059	0.0147491	0.849257	0.00943682	Pomc
Fgf2	11.0238	0.0297595	0.704563	0.056874	0.954646	0.97075	7.84314	0.0792036	6.79406	0.0617205	Fgf2
Adcyap1	0						0	0	0	0	Adcyap1
Adipoq	0						0	0	0	0	Adipoq
Amh	0						0	0	0	0	Amh
Angptl3	0						0	0	0	0	Angptl3
Apela	0						0	0	0	0	Apela
Avp	0						0	0	0	0	Avp
Bmp10	0						0	0	0	0	Bmp10
Bmp15	0						0	0	0	0	Bmp15
Bmp8b	0						0	0	0	0	Bmp8b
Calca	0						0	0	0	0	Calca
Calcb	0						0	0	0	0	Calcb
Ccl1	0						0	0	0	0	Ccl1
Ccl20	0						0	0	0	0	Ccl20
Ccl21b	0						0.490196	0.00301557	0.849257	0.00185214	Ccl21b
Ccl22	0						0	0	0	0	Ccl22
Ccl24	0						0	0	0	0	Ccl24
Ccl26	0						0	0	0	0	Ccl26
Ccl28	0						0	0	0	0	Ccl28
Ccl8	0						0	0	0	0	Ccl8
Cd40lg	0						0	0	0	0	Cd40lg
Cga	0						0	0	0	0	Cga
Cort	0						0	0	0	0	Cort
Crh	0						0	0	0	0	Crh
Csf2	0						0	0	0	0	Csf2
Csf3	0						0	0	0	0	Csf3
Ctsg	0						0	0	0	0	Ctsg
Cxcl11	0						0	0	0.212314	0.00145845	Cxcl11
Cxcl3	0						0	0	0	0	Cxcl3
Cxcl9	0						0	0	0	0	Cxcl9
Edn2	0						0	0	0	0	Edn2
F2	0						0	0	0	0	F2
Fgf15	0						0	0	0	0	Fgf15
Fgf17	0						0	0	0	0	Fgf17
Fgf21	0						0	0	0	0	Fgf21
Fgf22	0						0	0	0	0	Fgf22
Fgf23	0						0	0	0	0	Fgf23
Fgf3	0						0	0	0	0	Fgf3
Fgf4	0						0	0	0	0	Fgf4
Fgf5	0						0	0	0	0	Fgf5
Fgf6	0						0	0	0	0	Fgf6
Fgf9	0						0	0	0	0	Fgf9
Galp	0						0	0	0	0	Galp
Gcg	0						0	0	0	0	Gcg
Gdf3	0						0	0	0	0	Gdf3
Gdf5	0						0	0	0	0	Gdf5
Gdf7	0						0	0	0	0	Gdf7
Gh	0						0	0	0	0	Gh
Ghrh	0						0	0	0	0	Ghrh
Ghrl	0						0	0	0	0	Ghrl
Gip	0						0	0	0	0	Gip
Gm10334	0						0	0	0	0	Gm10334
Guca2a	0						0	0	0	0	Guca2a
Guca2b	0						0	0	0	0	Guca2b
Hcrt	0						0	0	0	0	Hcrt
Iapp	0						0	0	0	0	Iapp
Ifna2	0						0	0	0	0	Ifna2
Ifnab	0						0	0	0	0	Ifnab
Ifnb1	0						0	0	0	0	Ifnb1
Ifne	0						0	0	0	0	Ifne
Ifng	0						0	0	0	0	Ifng
Ifnl2	0						0	0	0	0	Ifnl2
Igfl3	0						0	0	0	0	Igfl3
Il17a	0						0	0	0	0	Il17a
Il17f	0						0	0	0.212314	0.00171361	Il17f
Il19	0						0	0	0	0	Il19
Il1f10	0						0	0	0	0	Il1f10
Il20	0						0	0	0	0	Il20
Il21	0						0	0	0	0	Il21
Il22	0						0	0	0	0	Il22
Il24	0						0	0	0	0	Il24
Il25	0						0	0	0	0	Il25
Il3	0						0	0	0	0	Il3
Il31	0						0	0	0	0	Il31
Il33	0						0	0	0	0	Il33
Il5	0						0	0	0	0	Il5
Il9	0						0	0	0	0	Il9
Inhbe	0						0	0	0	0	Inhbe
Insl5	0						0	0	0	0	Insl5
Klk1b4	0						0	0	0	0	Klk1b4
Kng1	0						0	0	0.212314	0.00157727	Kng1
Kng2	0						0	0	0	0	Kng2
Lep	0						0	0	0	0	Lep
Lhb	0						0	0	0	0	Lhb
Mstn	0						0	0	0	0	Mstn
Nms	0						0	0	0	0	Nms
Nmu	0						0	0	0	0	Nmu
Nppa	0						0	0	0	0	Nppa
Nppb	0						0	0	0	0	Nppb
Npvf	0						0	0	0	0	Npvf
Npy	0						0	0	0	0	Npy
Ntf5	0						0	0	0	0	Ntf5
Ostn	0						0	0	0	0	Ostn
Oxt	0						0	0	0	0	Oxt
Pdyn	0						0	0	0	0	Pdyn
Penk	0						0	0	0	0	Penk
Pmch	0						0	0	0	0	Pmch
Ppbp	0						0	0	0	0	Ppbp
Prl	0						0	0	0	0	Prl
Prlh	0						0	0	0	0	Prlh
Prok1	0						0	0	0	0	Prok1
Prok2	0						0	0	0	0	Prok2
Prss2	0						0	0	0	0	Prss2
Pspn	0						0	0	0	0	Pspn
Pth	0						0	0	0	0	Pth
Pth2	0						0	0	0	0	Pth2
Pthlh	0						0	0	0	0	Pthlh
Pyy	0						0	0	0	0	Pyy
Qrfp	0						0	0	0	0	Qrfp
Retn	0						0	0	0	0	Retn
Rln1	0						0	0	0	0	Rln1
Rln3	0						0	0	0	0	Rln3
Saa2	0						0	0	0	0	Saa2
Shh	0						0	0	0	0	Shh
Slurp1	0						0	0	0	0	Slurp1
Slurp2	0						0	0	0	0	Slurp2
Sst	0						0	0	0	0	Sst
Tac1	0						0	0	0	0	Tac1
Tac2	0						0	0	0	0	Tac2
Tac4	0						0	0	0	0	Tac4
Tnfsf14	0						0	0	0	0	Tnfsf14
Tnfsf18	0						0	0	0	0	Tnfsf18
Tnfsf4	0						0	0	0	0	Tnfsf4
Trh	0						0	0	0	0	Trh
Try10	0						0	0	0	0	Try10
Try4	0						0	0	0	0	Try4
Try5	0						0	0	0	0	Try5
Tshb	0						0	0	0	0	Tshb
Ucn	0						0	0	0	0	Ucn
Ucn3	0						0	0	0	0	Ucn3
Uts2	0						0	0	0	0	Uts2
Uts2b	0						0	0	0	0	Uts2b
Wnt1	0						0	0	0	0	Wnt1
Wnt10a	0						0	0	0	0	Wnt10a
Wnt2b	0						0	0	0	0	Wnt2b
Wnt7a	0						0	0	0	0	Wnt7a
Wnt7b	0						0	0	0	0	Wnt7b
Wnt8a	0						0	0	0	0	Wnt8a
Wnt8b	0						0	0	0	0	Wnt8b
Wnt9b	0						0	0	0	0	Wnt9b
Xcl1	0						0	0	0	0	Xcl1
