# Supplementary material for: Pericytes are organ-specific regulators of tissue morphogenesis
Source: Nat Commun. 2026 May 12;17:4229. doi: 10.1038/s41467-026-71643-1 (PMC13168628; doi:10.1038/s41467-026-71643-1)
Supplement: Supplementary file 6 — Supplementary Data 4 [file 41467_2026_71643_MOESM6_ESM.xlsx]

## Sheet: a list of DEG_Brain vs Lung PCs
Gene	baseMean	log2FoldChange	lfcSE	stat	pvalue	padj	percent_expressed_P12 brain pericytes	mean_expression_P12 brain pericytes	percent_expressed_P14_lung pericytes	mean_expression_P14_lung pericytes	name
Atp1a2	2898.49	6.14384	0.127396	48.2333	0	0	100	4.25197	27.8132	0.343666	Atp1a2
Sod3	2020.98	5.79579	0.136241	42.5552	0	0	100	3.864	26.327	0.312224	Sod3
Malat1	6172.88	-4.71785	0.0881568	-53.6127	0	0	86.2745	1.63489	100	4.67735	Malat1
Rn18s-rs5	5056.09	-3.7665	0.104755	-35.9531	4.53013e-283	2.6311e-279	94.6078	2.04037	99.7877	4.13716	Rn18s-rs5
Prkg1	1802.61	-5.0633	0.144513	-35.0961	7.74196e-270	3.59722e-266	48.0392	0.605586	100	3.40798	Prkg1
Abcc9	1224.83	5.87275	0.172737	34.0079	1.70331e-253	6.59523e-250	98.5294	3.28927	15.2866	0.17974	Abcc9
Cfl1	1295.84	3.45621	0.110681	31.2854	7.36956e-215	2.44585e-211	100	3.37368	60.9342	0.831822	Cfl1
Rgs5	9922.05	7.13239	0.234761	30.4445	1.41744e-203	4.11625e-200	100	5.52303	30.9979	0.448189	Rgs5
Pdzd2	1721.66	-3.63143	0.124116	-29.3161	6.46336e-189	1.66841e-185	74.0196	1.16264	75.1592	2.40376	Pdzd2
Rgs4	824.497	4.17426	0.144287	28.9865	9.74694e-185	2.26441e-181	98.0392	2.91181	30.7856	0.383265	Rgs4
Atp1b2	758.031	4.68308	0.162285	28.8975	1.2846e-183	2.71307e-180	100	2.93923	25.2654	0.276943	Atp1b2
Tspan7	1180.79	-5.17348	0.18498	-28.0037	1.46501e-172	2.83625e-169	37.7451	0.430731	42.6752	1.04288	Tspan7
mt-Nd4	5090.67	1.92	0.0722982	26.6076	5.54421e-156	9.90793e-153	100	4.6478	99.7877	2.98696	mt-Nd4
Ckap5	1281.03	-6.79637	0.258644	-26.2598	5.52393e-152	9.16656e-149	15.1961	0.151328	51.8047	1.16521	Ckap5
Nrep	897.495	3.22754	0.12347	26.2025	2.49017e-151	3.85678e-148	99.0196	2.96159	52.8662	0.707266	Nrep
Lamc1	958.599	3.2367	0.124345	26.0977	3.87388e-150	5.62487e-147	99.5098	3.05248	58.3864	0.771596	Lamc1
Cacna1c	766.983	-4.9479	0.199359	-24.8645	1.80053e-136	2.46058e-133	30.8824	0.331844	97.2399	2.51158	Cacna1c
Rhob	810.179	3.09101	0.127623	24.2897	2.52044e-130	3.25305e-127	97.549	2.7424	50.3185	0.677315	Rhob
Vtn	2602.04	7.14455	0.304591	23.5459	1.38241e-122	1.69033e-119	100	4.20606	14.6497	0.170452	Vtn
mt-Nd5	1102.18	2.53053	0.108544	23.3801	6.80729e-121	7.90735e-118	99.5098	3.06794	74.9469	1.16257	mt-Nd5
mt-Nd4l	583.088	3.67705	0.158899	23.2083	3.75334e-119	3.96925e-116	99.5098	2.62884	53.2909	0.465477	mt-Nd4l
Gpc6	709.942	-5.60712	0.241682	-23.2082	3.75876e-119	3.96925e-116	17.1569	0.171382	57.5372	1.6155	Gpc6
Zeb2	804.681	-3.21504	0.139488	-23.1252	2.58275e-118	2.6088e-115	57.3529	0.77299	93.6306	2.41819	Zeb2
mt-Co1	9264.02	1.57147	0.0683638	23.0319	2.23288e-117	2.16143e-114	100	5.17641	99.7877	3.71758	mt-Co1
mt-Nd2	3854.17	1.78942	0.0781021	22.9623	1.10932e-116	1.03087e-113	100	4.3308	98.7261	2.72585	mt-Nd2
Gm10222	539.657	3.73931	0.163682	22.9082	3.84525e-116	3.43588e-113	99.0196	2.52418	51.1677	0.432234	Gm10222
Postn	710.326	-3.46569	0.154159	-22.5507	1.32211e-112	1.1376e-109	50.9804	0.645634	82.3779	2.09482	Postn
Igfbp7	2564.06	1.98672	0.0884168	22.5091	3.37911e-112	2.80369e-109	100	3.97431	66.6667	1.6151	Igfbp7
Septin7	1026.93	2.46671	0.111861	22.1196	2.04738e-108	1.64016e-105	100	3.10122	76.2208	1.14904	Septin7
Nid1	1050.91	2.44273	0.111762	21.9289	1.37772e-106	1.06691e-103	99.5098	3.1249	66.879	1.09398	Nid1
Kcnj8	526.599	6.6086	0.303865	21.6931	2.38622e-104	1.78828e-101	99.5098	2.57692	5.09554	0.0577609	Kcnj8
Igf2	1051	8.55081	0.393998	21.5552	4.73145e-103	3.43503e-100	91.6667	2.67201	4.88323	0.0326222	Igf2
Col4a1	2830.15	1.75975	0.0824324	21.3956	1.46818e-101	1.0336e-98	100	3.95288	93.8429	2.26134	Col4a1
Trpc6	567.678	-5.3424	0.250425	-21.3522	3.72191e-101	2.54316e-98	17.1569	0.177471	54.7771	1.56482	Trpc6
mt-Atp8	377.092	4.4829	0.212926	21.1067	6.90952e-99	4.58634e-96	96.0784	2.18073	16.1359	0.178114	mt-Atp8
Cspg4	527.129	3.02207	0.149411	20.3062	1.13274e-91	7.30997e-89	97.549	2.42421	39.7028	0.511256	Cspg4
mt-Cytb	6233.82	1.4797	0.0735583	20.1677	1.88298e-90	1.18231e-87	100	4.79469	100	3.4105	mt-Cytb
Rps3a1	717.254	-2.75176	0.137708	-20.0652	1.48574e-89	9.08334e-87	62.7451	0.834081	91.9321	2.11887	Rps3a1
Prex2	534.861	-3.86327	0.195922	-19.8238	1.85533e-87	1.10521e-84	33.3333	0.406187	69.8514	1.7182	Prex2
Itih5	345.317	4.0623	0.206966	19.6999	2.16144e-86	1.25536e-83	82.8431	1.82379	15.7113	0.188328	Itih5
Gucy1a1	894.978	-2.47379	0.126502	-19.6398	7.07019e-86	4.00621e-83	82.3529	1.30293	90.4459	2.29281	Gucy1a1
mt-Nd3	606.761	2.81436	0.145367	19.4503	2.89796e-84	1.60298e-81	99.5098	2.50119	74.0977	0.765361	mt-Nd3
Art3	520.98	2.94534	0.152691	19.3787	1.16739e-83	6.30715e-81	98.0392	2.46344	32.2718	0.469733	Art3
Rbms3	595.91	-3.00818	0.15637	-19.3365	2.64696e-83	1.39759e-80	52.451	0.713503	96.3907	2.25888	Rbms3
mt-Nd1	3105.87	1.58277	0.0820311	19.2906	6.44708e-83	3.32841e-80	100	4.08457	98.9384	2.65003	mt-Nd1
Tpm2	460.499	-3.6406	0.189542	-19.2862	7.01152e-83	3.54112e-80	28.9216	0.354145	61.5711	1.33604	Tpm2
Gm12918	485.761	-3.47976	0.18138	-19.2781	8.20048e-83	4.05348e-80	51.4706	0.467548	89.8089	1.65829	Gm12918
Peak1	455.754	-3.62277	0.189408	-19.2105	3.02088e-82	1.46211e-79	35.7843	0.417762	90.4459	1.86446	Peak1
Gm49394	695.355	8.17043	0.428201	18.9443	4.92067e-80	2.333e-77	90.6863	2.38016	4.67091	0.0302867	Gm49394
Atp2a3	326.749	5.80226	0.307323	18.8684	2.07666e-79	9.64901e-77	94.1176	2.04465	5.52017	0.055834	Atp2a3
Aldoa	379.058	3.37199	0.179678	18.85	2.93757e-79	1.33815e-76	95.5882	2.12828	27.6008	0.311002	Aldoa
Ppp1r12a	511.127	-3.34485	0.179346	-18.7352	2.55583e-78	1.14186e-75	42.1569	0.520378	80.2548	1.63206	Ppp1r12a
Marchf6	456.961	-3.74108	0.202692	-18.5557	7.33522e-77	3.21532e-74	37.7451	0.422797	56.9002	1.42201	Marchf6
Pde5a	871.369	-2.29139	0.124545	-18.4822	2.8715e-76	1.23538e-73	80.8824	1.31238	88.1104	2.18315	Pde5a
Lmtk2	1725.25	-9.37059	0.509731	-18.2126	4.09961e-74	1.73167e-71	3.92157	0.0421017	43.5244	1.0795	Lmtk2
Rora	448.459	-3.19913	0.180417	-17.8279	4.28996e-71	1.77972e-68	43.1373	0.524983	92.7813	1.94588	Rora
Rgs6	373.534	-4.85899	0.273507	-17.8244	4.57068e-71	1.86291e-68	15.6863	0.168893	83.2272	1.72721	Rgs6
Sdc3	355.695	3.23202	0.182852	17.7677	1.25668e-70	5.03365e-68	98.0392	2.12288	27.1762	0.322547	Sdc3
Angpt1	382.899	-4.5826	0.259521	-17.7348	2.25941e-70	8.89673e-68	16.6667	0.197172	68.5775	1.53499	Angpt1
Pde3a	464.973	-3.03281	0.172484	-17.6786	6.13085e-70	2.37387e-67	46.0784	0.572943	93.4183	1.9841	Pde3a
Tnfaip1	289.072	3.72631	0.212017	17.6605	8.45428e-70	3.21983e-67	95.5882	1.93519	18.4713	0.205819	Tnfaip1
Gjc1	568.54	2.57376	0.146789	17.6283	1.49444e-69	5.59983e-67	99.5098	2.52615	51.1677	0.686485	Gjc1
Airn	354.502	-4.74633	0.270903	-17.5695	4.22002e-69	1.55618e-66	14.7059	0.164993	79.4055	1.62702	Airn
Crim1	461.029	-3.19272	0.182799	-17.5527	5.67023e-69	2.05829e-66	38.7255	0.484433	78.5563	1.70736	Crim1
Arhgdib	256.571	5.20996	0.297249	17.5487	6.08499e-69	2.17487e-66	94.6078	1.85521	4.24628	0.0462681	Arhgdib
Actb	3837.9	1.36875	0.0784005	17.5097	1.2088e-68	4.25498e-66	100	4.23263	96.8153	2.76081	Actb
Clstn2	376.685	-5.4094	0.309938	-17.4805	2.01784e-68	6.99678e-66	10.2941	0.10936	50.1062	1.28282	Clstn2
Rapgef2	378.538	-3.77723	0.217496	-17.4558	3.11039e-68	1.06265e-65	30.3922	0.32616	72.3992	1.53646	Rapgef2
Efhd2	346.49	3.14482	0.181472	17.4221	5.60543e-68	1.88732e-65	97.0588	2.06431	28.8747	0.336935	Efhd2
Tagln2	448.48	2.75837	0.159329	17.4087	7.08843e-68	2.35255e-65	96.5686	2.22019	31.4225	0.414049	Tagln2
mt-Co2	4190.13	1.29432	0.0747634	17.3613	1.61974e-67	5.29998e-65	100	4.2956	99.5754	3.12718	mt-Co2
Cd248	299.244	3.47736	0.202907	17.2332	1.49652e-66	4.82877e-64	96.0784	1.97183	21.8684	0.244016	Cd248
Cmss1	362.748	-5.58715	0.331928	-16.8486	1.0736e-63	3.4167e-61	10.7843	0.115375	84.9257	1.6788	Cmss1
Adgrl3	426.118	-6.26311	0.372912	-16.7672	4.23999e-63	1.33113e-60	7.84314	0.0749545	61.5711	1.53266	Adgrl3
Actn4	387.381	2.79974	0.169274	16.6314	4.13029e-62	1.2794e-59	94.6078	2.07627	34.3949	0.417217	Actn4
Apoe	353.148	-3.65506	0.221454	-16.5881	8.50015e-62	2.59836e-59	24.5098	0.289724	65.3928	1.34191	Apoe
Kcnip3	1816.18	-9.78598	0.576076	-16.5643	1.26234e-61	3.80867e-59	2.45098	0.0281165	44.7983	1.37874	Kcnip3
Gm10076	249.241	3.88209	0.237472	16.4383	1.01704e-60	3.02921e-58	71.5686	1.4725	16.1359	0.167338	Gm10076
Ghr	314.317	-5.1971	0.319357	-16.3011	9.69241e-60	2.8503e-57	11.7647	0.122459	77.2824	1.49271	Ghr
Nbl1	219.105	5.15374	0.320146	16.1379	1.38207e-58	4.01353e-56	89.7059	1.688	5.73248	0.0591455	Nbl1
Car4	289.513	6.66936	0.412309	16.1024	2.45443e-58	7.03967e-56	79.902	1.68163	2.12314	0.0231903	Car4
Myh11	488.745	-6.96497	0.432042	-16.0507	5.65231e-58	1.6014e-55	5.39216	0.0550001	76.2208	1.61597	Myh11
Crip1	376.538	-3.03991	0.190623	-16.0453	6.17016e-58	1.72705e-55	29.902	0.406156	79.1932	1.55927	Crip1
Gm9843	287.083	-4.02888	0.254401	-15.9195	4.64388e-57	1.28436e-54	23.0392	0.235255	81.9533	1.40266	Gm9843
Lpp	526.049	-2.43061	0.153848	-15.8951	6.85602e-57	1.87387e-54	62.2549	0.842993	95.3291	2.03436	Lpp
Dtx3	250.993	3.57747	0.226994	15.864	1.12523e-56	3.03969e-54	95.5882	1.86102	19.1083	0.197835	Dtx3
Dmd	695.944	-2.18444	0.138988	-15.8104	2.63594e-56	7.03886e-54	76.9608	1.18782	74.0977	1.70059	Dmd
Safb	9527.8	-9.13595	0.598961	-15.8013	3.04654e-56	8.04287e-54	18.1373	0.192316	53.0786	1.9555	Safb
Zbtb20	878.879	-1.85895	0.119358	-15.6609	2.80027e-55	7.30965e-53	77.9412	1.39142	98.9384	2.54913	Zbtb20
Timp3	270.867	-4.15072	0.272292	-15.3438	3.89873e-53	1.00639e-50	9.31373	0.123016	80.2548	1.44265	Timp3
Plat	282.633	3.09351	0.203364	15.3243	5.2619e-53	1.34335e-50	92.1569	1.85032	20.1699	0.255064	Plat
Cald1	1851.59	1.34563	0.0881788	15.3182	5.77876e-53	1.45926e-50	100	3.51376	96.603	2.17807	Cald1
Serinc3	601.116	2.01089	0.132126	15.3124	6.3191e-53	1.57855e-50	99.0196	2.48989	66.6667	0.936022	Serinc3
Gab2	259.144	-4.23217	0.279979	-15.1885	4.21586e-52	1.04195e-49	14.7059	0.15413	81.3163	1.45413	Gab2
M6pr	196.108	4.0594	0.271162	15.0522	3.34029e-51	8.1686e-49	88.2353	1.54797	11.2527	0.115078	M6pr
Atp13a5	608.639	8.94827	0.586683	15.0143	5.92244e-51	1.43323e-48	100	2.7296	1.91083	0.014385	Atp13a5
Col4a2	1326.36	1.53912	0.103072	15.0041	6.89774e-51	1.65205e-48	99.0196	3.14268	78.9809	1.61172	Col4a2
Gapdh	217.171	3.70204	0.248816	14.9882	8.7666e-51	2.07822e-48	90.1961	1.60569	13.8004	0.142898	Gapdh
Serpinh1	558.61	2.01509	0.135317	14.987	8.92713e-51	2.0949e-48	99.5098	2.4413	64.5435	0.881851	Serpinh1
Rps7-ps3	385.222	-2.61379	0.176967	-14.8759	4.72891e-50	1.09862e-47	46.5686	0.596345	91.2951	1.53968	Rps7-ps3
Slc12a2	355.516	2.51623	0.170851	14.8326	9.01284e-50	2.07313e-47	93.1373	1.97667	35.0318	0.450405	Slc12a2
Nfia	517.182	-2.19395	0.150733	-14.6613	1.14141e-48	2.59973e-46	60.2941	0.889522	96.603	2.05061	Nfia
Rbpms	594.491	-2.05525	0.141595	-14.611	2.38978e-48	5.39023e-46	77.9412	1.15722	92.7813	2.00586	Rbpms
Pea15a	207.706	3.5209	0.242932	14.6011	2.76506e-48	6.17672e-46	85.2941	1.53266	16.1359	0.166677	Pea15a
Pbx1	333.737	-2.83983	0.196487	-14.57	4.3615e-48	9.65013e-46	39.2157	0.476825	90.0212	1.67684	Pbx1
Igfbp5	311.215	-6.17955	0.423797	-14.5629	4.83849e-48	1.06045e-45	3.43137	0.0420074	33.9703	0.841575	Igfbp5
Atp5g3	354.264	2.50181	0.174738	14.4288	3.41011e-47	7.40408e-45	96.0784	2.0306	41.8259	0.48027	Atp5g3
Rps23-ps1	255.491	-3.50177	0.244763	-14.4147	4.18377e-47	8.99974e-45	34.8039	0.281474	85.5626	1.29007	Rps23-ps1
Itm2b	1137.49	1.6021	0.111913	14.3942	5.62691e-47	1.19931e-44	99.5098	3.10981	90.4459	1.65763	Itm2b
Ebf1	855.457	-1.74301	0.122071	-14.3697	8.0156e-47	1.69289e-44	85.7843	1.54441	94.2675	2.3142	Ebf1
Coro1b	194.927	3.61556	0.254084	14.3404	1.2236e-46	2.56097e-44	87.7451	1.52511	13.5881	0.151071	Coro1b
Apold1	167.164	5.13716	0.360937	14.2666	3.53305e-46	7.32855e-44	73.5294	1.23476	3.82166	0.0396459	Apold1
Akap12	856.597	-1.697	0.119728	-14.2589	3.94438e-46	8.10937e-44	87.7451	1.58732	62.4204	1.62422	Akap12
Eif4ebp2	246.507	2.92857	0.20891	14.1333	2.36616e-45	4.82198e-43	90.1961	1.71155	25.0531	0.281478	Eif4ebp2
Gm28438	431.829	2.11428	0.151134	14.0909	4.32074e-45	8.72865e-43	97.0588	2.08389	76.2208	0.799674	Gm28438
Eln	3304.29	-11.5505	0.777478	-14.0749	5.41784e-45	1.08506e-42	0.980392	0.0124717	72.8238	2.59007	Eln
Sgip1	234.529	-3.71389	0.266221	-14.0525	7.441e-45	1.47752e-42	20.098	0.231001	54.9894	1.12005	Sgip1
Rps19	540.073	-1.9952	0.143029	-14.0496	7.74179e-45	1.52421e-42	73.5294	1.04042	90.6582	1.80786	Rps19
Foxp1	329.583	-2.63392	0.189295	-14.0344	9.6003e-45	1.87424e-42	38.7255	0.491995	90.0212	1.62912	Foxp1
Calr	398.185	2.28492	0.164263	14.0105	1.34387e-44	2.60174e-42	95.098	2.08804	47.1338	0.584749	Calr
Maml3	214.478	-4.21723	0.30333	-13.9957	1.65662e-44	3.18071e-42	14.2157	0.151185	68.5775	1.21814	Maml3
Agrn	215.472	3.09805	0.223529	13.9737	2.25451e-44	4.29317e-42	92.1569	1.65074	21.2314	0.222928	Agrn
Ptms	588.057	1.89544	0.137512	13.8859	7.71546e-44	1.45728e-41	100	2.47047	67.3036	0.955958	Ptms
Ror1	210.114	-4.42689	0.321375	-13.8501	1.27084e-43	2.38098e-41	11.7647	0.118586	73.2484	1.24617	Ror1
Ube2e2	215.554	-3.76856	0.276019	-13.7582	4.54772e-43	8.4522e-41	19.1176	0.208026	70.4883	1.21208	Ube2e2
Marcks	937.333	1.58204	0.115682	13.7568	4.63882e-43	8.55309e-41	99.5098	2.86459	67.5159	1.29987	Marcks
Plcl1	282.422	-2.88233	0.211803	-13.733	6.44498e-43	1.17897e-40	33.8235	0.394399	77.707	1.40795	Plcl1
Hspa5	447.245	2.08556	0.153527	13.6858	1.23525e-42	2.24198e-40	97.549	2.16443	54.1401	0.710937	Hspa5
Sox5	213.762	-3.7878	0.279191	-13.6754	1.42378e-42	2.56413e-40	16.1765	0.184109	68.5775	1.21912	Sox5
Ubc	748.83	1.61161	0.119168	13.6054	3.71873e-42	6.64565e-40	97.0588	2.48869	76.8577	1.2177	Ubc
Pitpnc1	253.463	2.82605	0.209686	13.594	4.34411e-42	7.70399e-40	89.7059	1.6815	18.259	0.231484	Pitpnc1
Unc5b	184.14	3.42573	0.25457	13.5724	5.83837e-42	1.02755e-39	78.4314	1.34539	14.4374	0.159709	Unc5b
Phlda1	304.946	2.41365	0.180123	13.5132	1.30723e-41	2.28342e-39	93.1373	1.83188	30.7856	0.399838	Phlda1
Tbxa2r	157.05	3.85233	0.288439	13.4606	2.66834e-41	4.62619e-39	84.8039	1.3706	9.97877	0.103639	Tbxa2r
Itga8	209.917	-4.23037	0.316987	-13.4399	3.53013e-41	6.07496e-39	14.2157	0.13732	52.4416	0.933305	Itga8
Rps18	515.901	-1.95727	0.147072	-13.4125	5.10564e-41	8.72164e-39	76.9608	1.02025	87.0488	1.67264	Rps18
Trib2	146.246	4.49341	0.337016	13.4097	5.30422e-41	8.99471e-39	80.8824	1.30995	6.36943	0.0647336	Trib2
Hexim1	196.349	3.09337	0.233455	13.3691	9.16953e-41	1.54367e-38	72.549	1.28026	19.1083	0.209562	Hexim1
Foxc1	192.683	3.17566	0.240729	13.3099	2.02636e-40	3.3868e-38	82.3529	1.45378	13.8004	0.165492	Foxc1
Col1a1	253.906	-6.11169	0.459652	-13.2732	3.31329e-40	5.49817e-38	5.39216	0.0499091	72.3992	1.32569	Col1a1
Ptma	1718.82	1.21467	0.0922638	13.2256	6.24315e-40	1.02866e-37	100	3.3652	98.3015	2.21917	Ptma
Rps27a-ps3	309.733	-2.5426	0.194071	-13.2212	6.61666e-40	1.08252e-37	49.0196	0.542544	84.2887	1.3378	Rps27a-ps3
Gm10275	216.718	-3.33977	0.255377	-13.1947	9.41742e-40	1.52997e-37	34.8039	0.277754	77.4947	1.05382	Gm10275
Samd4	194.687	-3.89552	0.29873	-13.1576	1.53845e-39	2.48203e-37	12.2549	0.145608	75.5839	1.19603	Samd4
Rpl3-ps1	206.882	-3.63533	0.278942	-13.1525	1.64615e-39	2.62004e-37	27.9412	0.203656	72.6115	1.0923	Rpl3-ps1
Esam	212.751	2.86382	0.219772	13.1525	1.64655e-39	2.62004e-37	86.7647	1.55704	22.9299	0.260213	Esam
Nrxn1	287.953	-6.58772	0.49893	-13.1417	1.89951e-39	3.00201e-37	3.92157	0.04118	51.1677	1.15213	Nrxn1
Camk1d	202.158	-5.24169	0.400797	-13.1065	3.02324e-39	4.74568e-37	6.37255	0.0652211	74.31	1.24847	Camk1d
Ywhaz	447.377	1.91832	0.148496	13.0211	9.28402e-39	1.44756e-36	96.5686	2.18304	58.1741	0.758103	Ywhaz
Gper1	155.233	5.96529	0.460213	12.9237	3.30744e-38	5.12257e-36	80.3922	1.3653	2.12314	0.0244775	Gper1
Rpl32	588.362	-1.73848	0.135913	-12.8862	5.38107e-38	8.27901e-36	78.9216	1.23179	87.6858	1.8911	Rpl32
Ywhab	375.906	2.04777	0.160911	12.8346	1.04944e-37	1.60398e-35	96.5686	2.02632	51.1677	0.643123	Ywhab
mt-Atp6	4916.54	0.922658	0.0721903	12.8216	1.2417e-37	1.88543e-35	100	4.37541	100	3.44435	mt-Atp6
Gucy1a2	176.625	-4.26369	0.336722	-12.7592	2.771e-37	4.18025e-35	10.7843	0.11021	60.5096	1.02726	Gucy1a2
Rtl8a	154.519	3.42795	0.272508	12.7	5.90933e-37	8.85713e-35	72.549	1.18307	15.7113	0.133524	Rtl8a
Gm10288	182.898	-5.00071	0.395764	-12.686	7.068e-37	1.05259e-34	18.6275	0.106278	80.2548	1.09064	Gm10288
Pkm	250.112	2.6183	0.209636	12.6206	1.62511e-36	2.40475e-34	87.2549	1.60475	29.9363	0.333284	Pkm
Gucy1b1	661.817	-1.64213	0.131378	-12.592	2.33529e-36	3.41409e-34	85.2941	1.43307	79.4055	1.86426	Gucy1b1
Celf2	244.845	-6.3402	0.501174	-12.592	2.33661e-36	3.41409e-34	2.45098	0.025981	59.2357	1.15848	Celf2
Lhfp	783.859	-1.49631	0.120256	-12.5266	5.34096e-36	7.75507e-34	89.2157	1.632	95.1168	2.26893	Lhfp
Tpm4	514.483	1.73442	0.139657	12.5176	5.9811e-36	8.63062e-34	95.098	2.20449	64.3312	0.899956	Tpm4
Rpl10a-ps1	203.708	-3.39042	0.274161	-12.5113	6.47249e-36	9.28202e-34	24.5098	0.233078	77.2824	1.11583	Rpl10a-ps1
Ifitm1	334.322	2.22419	0.180967	12.4124	2.23774e-35	3.1894e-33	85.7843	1.76502	35.4565	0.492919	Ifitm1
Pag1	196.42	-3.26274	0.267043	-12.3419	5.3892e-35	7.63426e-33	19.6078	0.228287	57.7495	1.05555	Pag1
Tfpi	183.719	2.89071	0.237766	12.2896	1.02998e-34	1.45022e-32	79.902	1.36481	20.3822	0.223785	Tfpi
Rps24	946.515	-1.41573	0.116025	-12.2833	1.11392e-34	1.55895e-32	91.1765	1.83232	94.4798	2.25971	Rps24
Rpl19	418.319	-1.9505	0.161249	-12.2061	2.88391e-34	4.01192e-32	69.1176	0.935666	87.4735	1.57994	Rpl19
Rpl19-ps11	162.722	-4.07938	0.337576	-12.199	3.1483e-34	4.35365e-32	21.0784	0.148924	65.1805	0.951505	Rpl19-ps11
Spry4	167.875	3.11816	0.25868	12.1927	3.39892e-34	4.67241e-32	77.9412	1.27226	15.4989	0.166772	Spry4
Slc22a8	182.629	6.96892	0.566554	12.1639	4.83732e-34	6.61062e-32	85.2941	1.53598	1.4862	0.0177415	Slc22a8
Auts2	215.276	-6.1521	0.504049	-12.1626	4.91768e-34	6.68115e-32	3.92157	0.0400753	71.9745	1.24712	Auts2
Uchl1	257.526	7.93715	0.646117	12.0612	1.69277e-33	2.28642e-31	92.1569	1.84596	1.06157	0.00904325	Uchl1
Tanc1	167.923	-5.15312	0.429513	-12.0401	2.18646e-33	2.93617e-31	6.86275	0.0608346	69.2144	1.12233	Tanc1
Sema6d	340.625	1.9739	0.165508	12.0381	2.23949e-33	2.99011e-31	95.5882	1.91679	42.4628	0.566853	Sema6d
Hic1	114.42	4.62858	0.387495	12.0148	2.97042e-33	3.94336e-31	72.0588	1.08008	4.4586	0.0453875	Hic1
Pltp	174.936	2.8584	0.240687	12.0068	3.27384e-33	4.32147e-31	81.3725	1.37661	17.4098	0.199104	Pltp
Laptm4a	574.096	1.5599	0.131037	11.9935	3.84476e-33	5.04641e-31	100	2.4222	75.5839	1.11339	Laptm4a
Dusp6	124.786	4.02794	0.338931	11.9875	4.12956e-33	5.38977e-31	60.7843	0.955376	7.21868	0.076624	Dusp6
Ecm2	197.069	2.70589	0.228766	11.965	5.41821e-33	7.03217e-31	89.2157	1.52083	22.9299	0.258028	Ecm2
Rps14	896.744	-1.40231	0.118139	-11.9503	6.46925e-33	8.34965e-31	95.098	1.85449	93.8429	2.24447	Rps14
Arf1	324.007	1.99831	0.169241	11.9218	9.10909e-33	1.16918e-30	96.0784	1.92285	46.7091	0.571501	Arf1
Map4k3	202.699	-2.89962	0.246342	-11.9044	1.12204e-32	1.43226e-30	28.4314	0.308084	69.2144	1.17826	Map4k3
Cd151	196.507	2.61874	0.223086	11.8731	1.63214e-32	2.07201e-30	86.2745	1.47677	24.4161	0.269771	Cd151
Slc19a1	114.263	4.49319	0.381556	11.8658	1.78201e-32	2.24998e-30	81.3725	1.18564	4.88323	0.0521366	Slc19a1
Ankrd50	155.267	3.03418	0.259376	11.8329	2.6375e-32	3.31212e-30	78.9216	1.24917	15.7113	0.167081	Ankrd50
Rps4x	768.629	-1.42787	0.121682	-11.8281	2.79346e-32	3.48912e-30	88.7255	1.61521	91.2951	2.07685	Rps4x
Pald1	163.071	3.03658	0.260159	11.8119	3.38651e-32	4.20724e-30	83.3333	1.34434	15.4989	0.175318	Pald1
Rps15a	430.139	-1.83044	0.15676	-11.7827	4.79065e-32	5.92002e-30	72.0588	0.945144	82.1656	1.4834	Rps15a
Gm12254	164.551	-3.47466	0.300417	-11.7092	1.1432e-31	1.40523e-29	22.0588	0.193122	67.5159	0.908598	Gm12254
Jund	661.012	1.44503	0.124327	11.7072	1.1707e-31	1.43145e-29	94.1176	2.24067	70.913	1.14167	Jund
Igf1r	188.468	-3.11573	0.269622	-11.6892	1.44756e-31	1.76072e-29	17.6471	0.192855	72.1868	1.14124	Igf1r
Septin4	704.705	1.58526	0.136764	11.6881	1.46553e-31	1.77329e-29	100	2.65482	60.7219	1.08783	Septin4
Ntn1	150.559	3.09716	0.268577	11.6721	1.77035e-31	2.13103e-29	81.3725	1.29977	13.1635	0.138419	Ntn1
Rpl26	535.612	-1.66353	0.144064	-11.6505	2.28085e-31	2.73138e-29	75	1.17024	83.2272	1.7276	Rpl26
Large1	152.832	-5.01077	0.433001	-11.6254	3.06134e-31	3.64723e-29	5.88235	0.0552936	68.7898	1.05713	Large1
Rpl17	367.437	1.86253	0.162362	11.5847	4.92447e-31	5.83701e-29	94.1176	1.90777	66.879	0.632066	Rpl17
Kalrn	146.522	-4.03647	0.352602	-11.5538	7.06115e-31	8.32714e-29	10.7843	0.118075	58.3864	0.89862	Kalrn
Mustn1	150.449	-3.71307	0.325212	-11.541	8.19313e-31	9.61327e-29	11.7647	0.140341	40.3397	0.756097	Mustn1
Rpl36	192.158	-2.96073	0.260284	-11.5269	9.65846e-31	1.12756e-28	29.4118	0.282285	74.7346	1.05232	Rpl36
Rpl18	378.839	-1.92423	0.168727	-11.5182	1.06812e-30	1.24073e-28	69.1176	0.83587	87.8981	1.46829	Rpl18
Tnks1bp1	203.531	2.508	0.221177	11.4732	1.79828e-30	2.07849e-28	86.2745	1.46696	26.7516	0.294371	Tnks1bp1
Prkca	145.362	-3.91041	0.344344	-11.4713	1.83896e-30	2.11498e-28	12.7451	0.120392	61.3588	0.961819	Prkca
S1pr3	255.591	2.25301	0.198691	11.4665	1.94259e-30	2.22316e-28	88.7255	1.64447	30.5732	0.3946	S1pr3
Ap2m1	213.777	2.44913	0.216997	11.4245	3.15473e-30	3.59268e-28	92.6471	1.60853	28.6624	0.320208	Ap2m1
Gphn	145.19	-4.069	0.360878	-11.4066	3.87635e-30	4.39295e-28	9.31373	0.104297	71.3376	1.02533	Gphn
Prkar1a	351.101	1.85787	0.165242	11.358	6.76995e-30	7.63492e-28	95.5882	1.95623	51.1677	0.655258	Prkar1a
Cthrc1	132.057	6.29893	0.551515	11.3516	7.27821e-30	8.16847e-28	72.549	1.19829	1.69851	0.0160178	Cthrc1
Calm1	704.9	1.3528	0.120317	11.3239	9.98868e-30	1.11138e-27	98.0392	2.4757	75.1592	1.21217	Calm1
Ucp2	104.508	4.70224	0.41801	11.3239	9.9982e-30	1.11138e-27	65.6863	0.99228	3.82166	0.0320348	Ucp2
Ssr3	294.938	2.01178	0.180327	11.279	1.66674e-29	1.8439e-27	94.1176	1.80825	42.4628	0.525212	Ssr3
Grk5	195.49	-2.88724	0.260042	-11.2411	2.56239e-29	2.8213e-27	24.5098	0.274569	65.6051	1.1264	Grk5
Csrp2	136.769	-4.47176	0.402056	-11.2202	3.2466e-29	3.55778e-27	7.35294	0.0743547	41.189	0.66653	Csrp2
Gm29216	165.383	-5.75941	0.513723	-11.2153	3.42841e-29	3.73938e-27	34.8039	0.0451156	75.7962	0.623519	Gm29216
Spry1	199.225	2.42617	0.219196	11.2056	3.82661e-29	4.1542e-27	84.3137	1.43346	23.3546	0.283097	Spry1
Gm7536	283.492	-2.15773	0.195015	-11.199	4.12368e-29	4.45588e-27	63.2353	0.598037	75.3715	1.21562	Gm7536
Rpl31	220.541	2.2975	0.207601	11.1974	4.19976e-29	4.51707e-27	89.2157	1.49619	54.5648	0.359499	Rpl31
Rpl8	506.089	-1.63626	0.148138	-11.1475	7.36105e-29	7.88073e-27	77.451	1.16863	90.2335	1.81729	Rpl8
Tnfrsf21	223.705	2.29646	0.20892	11.1225	9.75383e-29	1.03945e-26	88.2353	1.55104	25.9023	0.334567	Tnfrsf21
Rplp0	598.788	-1.49831	0.136709	-11.0598	1.96603e-28	2.08561e-26	84.8039	1.35852	81.3163	1.70716	Rplp0
Dgkh	191.228	-2.67383	0.245621	-11.0325	2.665e-28	2.81424e-26	30.3922	0.321933	62.2081	1.061	Dgkh
Id2	139.923	-3.69189	0.338805	-11.031	2.70755e-28	2.84624e-26	9.80392	0.11393	49.0446	0.781026	Id2
Nfib	183.264	-2.87057	0.263692	-11.0297	2.74804e-28	2.87579e-26	23.5294	0.270247	52.6539	0.902089	Nfib
St6galnac3	136.063	-4.93888	0.451383	-11.008	3.49677e-28	3.64291e-26	4.90196	0.0501791	43.949	0.806799	St6galnac3
Ak3	167.986	2.59982	0.239405	11.0015	3.75621e-28	3.89573e-26	78.9216	1.29669	21.8684	0.232897	Ak3
Cpq	160.527	-3.07615	0.284119	-10.9719	5.21767e-28	5.38741e-26	20.5882	0.230082	51.5924	0.815134	Cpq
Arhgap42	414.258	-1.73524	0.160555	-10.9203	9.21919e-28	9.477e-26	73.0392	1.02884	73.2484	1.51836	Arhgap42
Rasgrp3	99.0805	4.1552	0.384559	10.9153	9.74309e-28	9.97143e-26	64.2157	0.903413	2.33546	0.0273862	Rasgrp3
Chp2	114.508	6.08623	0.555895	10.8879	1.31575e-27	1.34068e-25	72.0588	1.11049	1.4862	0.0145808	Chp2
Btg2	352.005	-1.95885	0.182033	-10.8824	1.39772e-27	1.41799e-25	47.0588	0.650309	70.276	1.31013	Btg2
Kcnk3	135.466	-3.8596	0.358683	-10.8782	1.46357e-27	1.47833e-25	8.82353	0.109225	66.6667	0.981863	Kcnk3
Actg1	920.162	1.20508	0.111555	10.8728	1.55358e-27	1.56246e-25	99.0196	2.6934	84.7134	1.51676	Actg1
Rpl9-ps6	239.164	-2.30075	0.214534	-10.862	1.74795e-27	1.75036e-25	47.0588	0.486142	85.5626	1.1757	Rpl9-ps6
Fbn1	158.647	-5.86699	0.539379	-10.8599	1.78899e-27	1.78377e-25	2.94118	0.0299204	70.7006	1.0797	Fbn1
Tm4sf1	400.472	1.68088	0.156408	10.8518	1.95608e-27	1.94204e-25	95.098	2.03789	40.7643	0.607121	Tm4sf1
Ptprk	279.086	-2.07592	0.194247	-10.8225	2.69257e-27	2.66187e-25	49.5098	0.625576	72.1868	1.30722	Ptprk
Fbxl17	131.396	-3.69296	0.345675	-10.8219	2.7117e-27	2.66942e-25	13.7255	0.138847	62.845	0.918062	Fbxl17
Rpl35a	521.817	-1.49504	0.13979	-10.7906	3.81154e-27	3.73627e-25	79.4118	1.19267	88.535	1.6545	Rpl35a
Ldlrad4	129.22	-4.86438	0.453512	-10.7879	3.92698e-27	3.83326e-25	5.88235	0.0567051	57.5372	0.871434	Ldlrad4
Filip1	124.692	-4.41587	0.413915	-10.7696	4.79305e-27	4.65908e-25	7.35294	0.0737027	53.5032	0.807191	Filip1
Pitpnm2	94.0162	4.13242	0.387995	10.7629	5.15037e-27	4.98556e-25	63.2353	0.885021	5.09554	0.047886	Pitpnm2
Ptpn4	132.174	-3.60354	0.339385	-10.7542	5.66486e-27	5.46083e-25	11.7647	0.121674	56.9002	0.877226	Ptpn4
2310022B05Rik	178.491	2.44315	0.230992	10.7199	8.21126e-27	7.88281e-25	83.3333	1.34485	18.4713	0.226388	2310022B05Rik
Wls	292.496	1.88547	0.177977	10.7167	8.49707e-27	8.12362e-25	91.6667	1.758	44.586	0.552255	Wls
Eif5a	258.751	2.01017	0.189982	10.7102	9.11702e-27	8.6806e-25	88.7255	1.61729	37.155	0.44173	Eif5a
Pcdh18	471.757	1.54398	0.146293	10.6582	1.5961e-26	1.51349e-24	98.5294	2.21256	47.1338	0.79617	Pcdh18
Csrp1	147.309	-3.19712	0.304376	-10.6513	1.72038e-26	1.62471e-24	11.2745	0.121677	47.7707	0.789953	Csrp1
Ndufa4l2	563.398	1.46655	0.138989	10.6447	1.84563e-26	1.73594e-24	98.0392	2.37385	56.051	0.947898	Ndufa4l2
Nmnat2	126.384	-3.85671	0.367275	-10.6374	1.99625e-26	1.87004e-24	9.80392	0.104109	45.6476	0.775947	Nmnat2
Gadd45g	130.012	-3.89333	0.372072	-10.6152	2.53332e-26	2.36362e-24	11.2745	0.114018	32.4841	0.588271	Gadd45g
P2ry14	275.515	1.9068	0.181733	10.6138	2.56963e-26	2.3879e-24	90.1961	1.66732	39.0658	0.512637	P2ry14
C1qtnf7	131.45	-3.6485	0.34822	-10.6101	2.67564e-26	2.47651e-24	12.2549	0.129529	57.1125	0.888427	C1qtnf7
Mast4	289.153	-2.08136	0.198972	-10.6034	2.872e-26	2.64771e-24	49.0196	0.610316	52.6539	1.0189	Mast4
Lamb1	371.993	1.69564	0.161788	10.5866	3.43747e-26	3.1565e-24	96.0784	1.98436	48.1953	0.701843	Lamb1
Naca	356.342	-1.75516	0.167816	-10.5765	3.83118e-26	3.50417e-24	70.5882	0.926488	82.5902	1.4785	Naca
Dag1	277.193	1.93123	0.184956	10.5693	4.13675e-26	3.76882e-24	89.2157	1.68739	43.3121	0.522084	Dag1
Kcnq1ot1	129.237	-5.10054	0.486034	-10.5538	4.8805e-26	4.42905e-24	2.94118	0.0379996	54.5648	0.863827	Kcnq1ot1
Arl15	119.292	-4.43853	0.425276	-10.5363	5.87415e-26	5.31005e-24	7.35294	0.0725284	53.2909	0.807398	Arl15
Ppp1cc	138.065	2.91249	0.28093	10.5236	6.72599e-26	6.05652e-24	76.9608	1.13193	18.0467	0.162412	Ppp1cc
Zfhx3	280.074	-1.9833	0.191044	-10.5125	7.56699e-26	6.78751e-24	45.098	0.584296	84.9257	1.45684	Zfhx3
Enpep	103.988	3.42346	0.331027	10.4903	9.56823e-26	8.54958e-24	75.4902	1.05238	8.28025	0.0929804	Enpep
Myom1	136.592	-5.47391	0.52288	-10.489	9.70259e-26	8.63642e-24	3.43137	0.0351102	35.6688	0.669843	Myom1
Diaph2	325.115	-2.06397	0.199865	-10.4733	1.14594e-25	1.01612e-23	50.4902	0.66056	82.8025	1.51349	Diaph2
Map1b	152.143	-5.99472	0.572473	-10.4373	1.67464e-25	1.47929e-23	2.94118	0.0282089	40.552	0.767845	Map1b
Hes1	217.555	2.09586	0.203604	10.4286	1.83489e-25	1.6147e-23	79.4118	1.38886	29.2994	0.358228	Hes1
Pth1r	94.9023	3.72609	0.362076	10.4257	1.89295e-25	1.65951e-23	69.6078	0.985179	6.15711	0.0656269	Pth1r
ENSMUSG00000121513	207.608	-2.37828	0.232177	-10.3907	2.73257e-25	2.38658e-23	35.7843	0.406327	75.3715	1.15696	ENSMUSG00000121513
Nostrin	151.481	-3.09639	0.303212	-10.3798	3.06339e-25	2.66549e-23	19.6078	0.206774	46.7091	0.815618	Nostrin
Nox4	129.314	-3.70966	0.363229	-10.3776	3.13423e-25	2.71695e-23	7.84314	0.0920444	47.983	0.70738	Nox4
Tbx18	85.3358	4.83874	0.469318	10.3745	3.23997e-25	2.79818e-23	62.2549	0.850202	2.33546	0.0223101	Tbx18
Sbf2	146.363	-2.92113	0.287552	-10.3163	5.94719e-25	5.11722e-23	22.549	0.239283	67.9406	0.98441	Sbf2
Septin11	444.144	1.52965	0.149879	10.3105	6.31513e-25	5.41377e-23	95.5882	2.0957	57.9618	0.867911	Septin11
Sh3rf1	121.459	-3.85111	0.37942	-10.3008	6.98835e-25	5.96887e-23	10.2941	0.0976154	49.4692	0.793156	Sh3rf1
Mgp	904.79	-1.13431	0.111405	-10.2525	1.15341e-24	9.81535e-23	72.0588	1.54034	62.845	1.49238	Mgp
Rps3a3	83.1746	4.35267	0.429579	10.2329	1.41243e-24	1.19758e-22	50.9804	0.756753	5.73248	0.0475737	Rps3a3
Cdkn1c	155.067	-2.75649	0.274435	-10.2091	1.80464e-24	1.52456e-22	16.6667	0.220265	51.5924	0.868911	Cdkn1c
Oaf	82.8789	4.90532	0.483141	10.2073	1.84002e-24	1.54882e-22	65.1961	0.885565	2.76008	0.025379	Oaf
Ntn4	112.17	-4.1725	0.413707	-10.1969	2.04695e-24	1.71678e-22	5.39216	0.0643557	53.0786	0.780391	Ntn4
Rps10	382.506	-1.79281	0.179066	-10.1393	3.69791e-24	3.08779e-22	69.1176	0.895829	85.7749	1.45789	Rps10
Cdk14	135.324	-3.05667	0.306206	-10.139	3.70822e-24	3.08779e-22	18.1373	0.179979	61.3588	0.899988	Cdk14
Bach2	138.988	-5.85408	0.577473	-10.1253	4.26675e-24	3.54018e-22	3.43137	0.0356902	60.7219	0.935943	Bach2
Marcksl1	120.23	2.99747	0.300926	10.1164	4.67209e-24	3.86141e-22	67.6471	1.00196	11.6773	0.126382	Marcksl1
Reep3	213.51	2.0453	0.204948	10.1161	4.68715e-24	3.86141e-22	82.8431	1.4552	31.8471	0.377216	Reep3
Rps16-ps2	362.534	-1.72499	0.172918	-10.1002	5.51069e-24	4.52383e-22	64.7059	0.894415	79.6178	1.41535	Rps16-ps2
Aopep	122.211	-3.41772	0.34542	-10.062	8.13201e-24	6.65222e-22	13.2353	0.14784	65.8174	0.907028	Aopep
Gm15427	178.793	-2.58153	0.260644	-10.0615	8.17045e-24	6.6602e-22	28.4314	0.32356	61.1465	0.887141	Gm15427
Lrch1	109.42	-3.97328	0.401005	-10.0359	1.05963e-23	8.60744e-22	7.35294	0.0784823	61.9958	0.847409	Lrch1
Psap	343.144	1.65438	0.166907	10.0267	1.16359e-23	9.41897e-22	96.0784	1.91625	54.5648	0.709653	Psap
Atxn1	113.039	-3.62357	0.367703	-10.002	1.49373e-23	1.20494e-21	11.2745	0.121104	55.8386	0.785372	Atxn1
Dipk2a	109.471	-3.82649	0.388148	-9.99882	1.54216e-23	1.23971e-21	10.7843	0.107405	48.1953	0.747017	Dipk2a
Niban1	170.464	-6.62422	0.656475	-9.99511	1.60103e-23	1.28259e-21	0.980392	0.0101626	46.7091	0.863128	Niban1
Kcne4	78.6965	4.42996	0.449553	9.95277	2.4527e-23	1.95812e-21	57.3529	0.767901	2.12314	0.02213	Kcne4
Gm49804	117.799	-3.80862	0.388584	-9.95045	2.51047e-23	1.99737e-21	17.6471	0.127926	59.6603	0.774277	Gm49804
Adamts12	164.709	-6.57504	0.656419	-9.92329	3.29714e-23	2.61431e-21	2.45098	0.0188653	50.3185	0.889613	Adamts12
Ywhae	352.178	1.56182	0.159575	9.89711	4.28476e-23	3.38583e-21	94.6078	1.89053	57.7495	0.743967	Ywhae
Csk	121.693	2.8707	0.295671	9.87506	5.34028e-23	4.20561e-21	74.0196	1.09557	13.5881	0.143993	Csk
Gnas	1429.79	0.932818	0.0951792	9.85259	6.68016e-23	5.24303e-21	100	3.22318	97.8769	2.20758	Gnas
Morf4l1	438.985	1.42075	0.146005	9.82476	8.80841e-23	6.89014e-21	96.0784	2.08443	70.7006	0.92603	Morf4l1
Agap1	208.618	-2.12381	0.21995	-9.80532	1.06803e-22	8.32636e-21	39.2157	0.457747	65.6051	1.10873	Agap1
Cdh11	105.814	3.1036	0.322589	9.7809	1.35998e-22	1.05669e-20	71.5686	0.997222	8.28025	0.0895092	Cdh11
Arhgap6	174.105	-2.44657	0.25453	-9.7767	1.41755e-22	1.09775e-20	31.3725	0.356237	64.9682	1.01368	Arhgap6
mt-Rnr1	903.49	1.06703	0.109902	9.77341	1.46432e-22	1.1302e-20	98.5294	2.65224	87.8981	1.63882	mt-Rnr1
Bcas3	111.969	-3.43487	0.357528	-9.77078	1.50295e-22	1.15618e-20	13.7255	0.137281	59.8726	0.83246	Bcas3
Slit3	292.27	-8.07987	0.802515	-9.764	1.60682e-22	1.232e-20	1.47059	0.0110101	45.6476	1.02016	Slit3
Pdlim5	132.925	-2.85334	0.299562	-9.69341	3.21596e-22	2.45767e-20	15.6863	0.178261	42.0382	0.670272	Pdlim5
Rerg	101.035	-4.48338	0.467733	-9.69202	3.26005e-22	2.4832e-20	5.88235	0.0678104	42.6752	0.685104	Rerg
Rac1	301.389	1.64899	0.172328	9.68703	3.42322e-22	2.59896e-20	94.1176	1.78362	50.5308	0.632012	Rac1
Rps15	428.123	-1.44658	0.151686	-9.63752	5.5513e-22	4.20091e-20	73.0392	1.11918	86.4119	1.58999	Rps15
Rps13-ps2	127.601	-5.93906	0.615689	-9.62014	6.57391e-22	4.9586e-20	9.31373	0.0543256	77.9193	0.873079	Rps13-ps2
Fabp5	121.188	2.67928	0.283556	9.61174	7.1332e-22	5.36306e-20	64.7059	1.00183	12.3142	0.142393	Fabp5
Comt	249.999	1.87492	0.198192	9.59616	8.29798e-22	6.21867e-20	93.6275	1.66188	44.586	0.510526	Comt
Id3	372.397	-1.58625	0.167638	-9.59426	8.45242e-22	6.31404e-20	53.4314	0.801605	77.2824	1.41714	Id3
Adgrl2	104.597	-3.55975	0.377833	-9.57684	1.00058e-21	7.45047e-20	9.80392	0.0896055	50.1062	0.707042	Adgrl2
Fbxl7	108.562	-5.29356	0.555395	-9.56497	1.12234e-21	8.33044e-20	3.92157	0.0322808	46.7091	0.710481	Fbxl7
Mmp15	82.0066	5.77161	0.601649	9.55306	1.25915e-21	9.31613e-20	68.6275	0.919168	1.27389	0.0111387	Mmp15
Tmem134	171.817	2.30002	0.245028	9.54622	1.34518e-21	9.92104e-20	83.3333	1.35904	25.2654	0.276845	Tmem134
Ace2	120.47	7.11411	0.73141	9.53526	1.4951e-21	1.09918e-19	49.0196	0.868943	0.636943	0.00731502	Ace2
S100a6	123.956	-5.89698	0.616872	-9.53351	1.52054e-21	1.11436e-19	1.96078	0.0223065	47.1338	0.750835	S100a6
Galnt18	97.7878	-4.42944	0.470636	-9.52865	1.59341e-21	1.16409e-19	5.88235	0.052649	47.1338	0.697825	Galnt18
Zfp703	138.377	2.51491	0.268752	9.52696	1.6195e-21	1.17944e-19	76.9608	1.15257	18.0467	0.196292	Zfp703
Rpl23a	275.202	1.71492	0.182876	9.50523	1.99615e-21	1.4492e-19	89.2157	1.53851	65.1805	0.553641	Rpl23a
Fam172a	108.492	-3.28279	0.352058	-9.49146	2.27813e-21	1.64877e-19	13.7255	0.124477	56.9002	0.781657	Fam172a
Nxph4	75.5937	5.45692	0.575628	9.48028	2.53612e-21	1.82979e-19	54.902	0.777259	1.69851	0.0182914	Nxph4
Tubb2b	72.0818	4.4771	0.477592	9.47792	2.59408e-21	1.86581e-19	51.9608	0.706111	5.09554	0.0348866	Tubb2b
Gm11808	179.892	-2.21088	0.238484	-9.42725	4.20984e-21	3.01861e-19	33.8235	0.36416	77.9193	0.918913	Gm11808
Ankrd44	121.758	-3.03541	0.328477	-9.40593	5.15708e-21	3.68644e-19	17.6471	0.177677	54.5648	0.790637	Ankrd44
Zfp36l1	487.155	1.29192	0.138853	9.39298	5.83251e-21	4.15647e-19	87.7451	1.91128	57.5372	0.887609	Zfp36l1
Adamts10	100.888	-3.50011	0.379717	-9.38027	6.5802e-21	4.67496e-19	12.2549	0.125303	58.811	0.797996	Adamts10
Nckap5	97.2721	-4.80813	0.516932	-9.37839	6.699e-21	4.74485e-19	3.43137	0.0390117	40.1274	0.613363	Nckap5
Nrarp	154.613	2.26067	0.246563	9.33111	1.04772e-20	7.39836e-19	68.6275	1.1025	22.293	0.250427	Nrarp
Pdzrn3	93.8835	-4.4895	0.486533	-9.32867	1.07212e-20	7.54771e-19	5.88235	0.0548311	43.7367	0.637205	Pdzrn3
Pam	218.098	-2.00026	0.217919	-9.3277	1.08189e-20	7.5935e-19	42.1569	0.507568	71.1253	1.12376	Pam
Nherf1	70.8223	4.1731	0.454616	9.31371	1.2344e-20	8.63784e-19	60.7843	0.790717	3.82166	0.0389167	Nherf1
Tob2	189.546	2.07512	0.226758	9.30026	1.401e-20	9.7413e-19	61.2745	1.06119	28.6624	0.325894	Tob2
U2af2	110.095	2.73184	0.299158	9.30017	1.40222e-20	9.7413e-19	69.6078	0.97747	13.5881	0.142569	U2af2
Mlf2	161.986	2.20113	0.240719	9.29998	1.40467e-20	9.7413e-19	77.9412	1.24682	24.8408	0.277653	Mlf2
Rapgef5	200.773	2.06631	0.225938	9.29394	1.48678e-20	1.028e-18	80.3922	1.37837	21.2314	0.286482	Rapgef5
Arhgef6	154.366	-2.44858	0.26877	-9.28823	1.56873e-20	1.08144e-18	28.9216	0.312267	59.8726	0.936344	Arhgef6
Mbd5	96.7624	-3.63386	0.3992	-9.25701	2.10231e-20	1.44499e-18	9.80392	0.0935354	56.9002	0.745883	Mbd5
Zfp362	109.772	2.67688	0.295241	9.23943	2.47809e-20	1.69826e-18	71.5686	1.01031	14.6497	0.15834	Zfp362
Apcdd1	98.3692	3.05965	0.337981	9.23773	2.51771e-20	1.72034e-18	66.1765	0.896447	9.97877	0.10938	Apcdd1
Frmd4a	130.538	-2.66786	0.294365	-9.23617	2.55467e-20	1.74047e-18	21.0784	0.238041	57.9618	0.861479	Frmd4a
Exoc6b	96.8721	-3.70809	0.409523	-9.20567	3.39562e-20	2.30664e-18	9.80392	0.0831203	54.7771	0.740197	Exoc6b
Itgb1	1058.59	0.942992	0.103243	9.19394	3.78724e-20	2.56517e-18	99.5098	2.82839	94.0552	1.90273	Itgb1
Lurap1l	75.2079	3.54933	0.393843	9.17463	4.53113e-20	3.06009e-18	52.9412	0.725823	5.52017	0.0546983	Lurap1l
Gm45713	223.162	-1.94227	0.215451	-9.16838	4.80191e-20	3.23357e-18	51.4706	0.568866	86.4119	1.2535	Gm45713
Syne2	92.1314	-3.85109	0.427626	-9.16529	4.94122e-20	3.31776e-18	6.86275	0.0668735	56.4756	0.757357	Syne2
Ext1	150.468	-6.74401	0.727192	-9.16268	5.06265e-20	3.38949e-18	1.96078	0.0149557	67.9406	1.02755	Ext1
Ddit4l	139.227	7.71475	0.818014	9.15827	5.27351e-20	3.52052e-18	70.5882	1.19549	0.636943	0.00657337	Ddit4l
Lars2	101.645	-3.33887	0.372359	-9.13605	6.47737e-20	4.31182e-18	13.2353	0.124386	56.2633	0.752656	Lars2
Tmem45a	92.5497	2.97015	0.33208	9.1177	7.67371e-20	5.09359e-18	63.7255	0.874646	8.9172	0.0986381	Tmem45a
Pcbp1	224.043	1.77538	0.197672	9.11645	7.76218e-20	5.13764e-18	91.6667	1.57331	39.2781	0.450447	Pcbp1
Arih1	148.82	-2.39725	0.268578	-9.09482	9.47445e-20	6.25314e-18	28.4314	0.306139	60.5096	0.867431	Arih1
Fosb	602.798	1.16701	0.129741	9.07545	1.13213e-19	7.45091e-18	66.1765	1.61614	53.2909	0.949361	Fosb
Fzd6	66.6151	4.08199	0.457087	9.06627	1.2316e-19	8.08264e-18	57.3529	0.730342	3.60934	0.0352531	Fzd6
Asap1	114.809	-2.85709	0.321642	-9.05776	1.33159e-19	8.7142e-18	15.1961	0.170947	59.6603	0.822383	Asap1
Gm13340	68.476	4.04256	0.453692	9.05378	1.38108e-19	9.0127e-18	58.3333	0.774525	2.76008	0.0320434	Gm13340
Pla1a	69.7425	5.5232	0.6094	9.05252	1.39702e-19	9.09122e-18	60.7843	0.801535	1.4862	0.0135774	Pla1a
Lmcd1	199.421	-7.5387	0.813432	-9.0486	1.44812e-19	9.39739e-18	0.980392	0.00924334	73.0361	1.23419	Lmcd1
Synpo2	143.017	-6.66584	0.72862	-9.04756	1.46201e-19	9.4611e-18	1.47059	0.0158214	40.9766	0.70515	Synpo2
Rhbdf1	101.143	2.9024	0.327609	9.04422	1.50738e-19	9.72765e-18	71.0784	0.975137	11.6773	0.125596	Rhbdf1
Tgfb1i1	222.989	1.77742	0.199743	9.03628	1.62098e-19	1.04317e-17	85.2941	1.47139	39.2781	0.465108	Tgfb1i1
Rpl13a	307.045	-1.56319	0.175816	-9.01243	2.01543e-19	1.29344e-17	68.6275	0.852178	91.7197	1.41455	Rpl13a
Slmap	111.203	-2.87892	0.326291	-9.00113	2.23398e-19	1.42975e-17	16.6667	0.161266	53.5032	0.739445	Slmap
Notch3	830.903	1.00287	0.112362	8.98967	2.47965e-19	1.58262e-17	97.549	2.59312	83.4395	1.58216	Notch3
Gsn	138.148	-6.61769	0.728106	-8.98124	2.67733e-19	1.7041e-17	1.96078	0.0176001	54.1401	0.865536	Gsn
Gm14586	98.5806	-3.34165	0.379715	-8.9773	2.77489e-19	1.76137e-17	14.2157	0.128577	60.2972	0.720119	Gm14586
Ssbp2	94.8483	-3.39783	0.386187	-8.97484	2.83756e-19	1.79624e-17	11.2745	0.117709	52.6539	0.706439	Ssbp2
Hspa8	404.682	1.42606	0.160918	8.97367	2.86789e-19	1.81051e-17	90.1961	1.79084	72.6115	0.766859	Hspa8
Jun	847.982	1.0358	0.116324	8.97282	2.89021e-19	1.81966e-17	76.9608	2.02769	67.5159	1.28657	Jun
Arhgap29	152.731	2.11721	0.240249	8.972	2.9118e-19	1.82829e-17	77.451	1.18309	23.9915	0.274577	Arhgap29
Rnaset2a	128.081	2.39923	0.272779	8.96997	2.96603e-19	1.85733e-17	72.0588	0.975968	42.8875	0.252381	Rnaset2a
Chd9	112.174	-2.89533	0.329337	-8.96859	3.00329e-19	1.87561e-17	16.6667	0.175807	63.2696	0.83812	Chd9
Snrk	225.844	1.74037	0.197392	8.95159	3.50403e-19	2.18246e-17	84.8039	1.47289	39.2781	0.476527	Snrk
Tmtc2	101.164	-5.59168	0.625221	-8.94207	3.81952e-19	2.3726e-17	2.94118	0.026976	32.9087	0.544452	Tmtc2
Limch1	186.034	-7.43924	0.815775	-8.92275	4.54857e-19	2.81793e-17	1.47059	0.0118975	46.2845	0.884295	Limch1
Dock10	119.592	-2.8154	0.322427	-8.91133	5.04254e-19	3.11564e-17	20.098	0.205945	50.3185	0.766046	Dock10
Rpl17-ps3	109.641	-2.85354	0.327697	-8.88978	6.12326e-19	3.77336e-17	24.0196	0.18765	73.4607	0.720227	Rpl17-ps3
Sik3	124.455	-2.58658	0.297268	-8.87925	6.73142e-19	4.13715e-17	24.0196	0.243985	63.6943	0.874013	Sik3
Arf6	76.3807	3.41273	0.393044	8.86514	7.64072e-19	4.68362e-17	60.2941	0.769555	6.58174	0.0629021	Arf6
Baz2b	145.668	-2.30906	0.26627	-8.84531	9.1278e-19	5.58045e-17	25.9804	0.300186	64.1189	0.909545	Baz2b
Stard8	123.446	2.37052	0.273519	8.84136	9.45618e-19	5.76603e-17	71.0784	1.0425	16.1359	0.186768	Stard8
Sema5a	197.602	-1.95884	0.2255	-8.83759	9.78072e-19	5.94831e-17	40.1961	0.502389	53.7155	0.915731	Sema5a
Mapt	108.693	-5.9491	0.671817	-8.82435	1.10096e-18	6.66661e-17	1.96078	0.0219954	48.4076	0.777438	Mapt
Stk39	142.559	2.17316	0.250956	8.82425	1.10192e-18	6.66661e-17	75	1.13041	21.8684	0.255492	Stk39
Arhgap32	118.918	-2.63218	0.305109	-8.80914	1.26108e-18	7.59934e-17	22.549	0.222977	52.6539	0.779237	Arhgap32
Gatm	218.018	8.90386	0.964124	8.809	1.26263e-18	7.59934e-17	77.9412	1.48866	0.424628	0.00323996	Gatm
Myh10	101.895	-3.18453	0.369058	-8.80692	1.2863e-18	7.72181e-17	9.80392	0.107621	43.7367	0.649538	Myh10
Gja4	160.627	2.05092	0.237826	8.78481	1.56633e-18	9.37863e-17	76.9608	1.21546	21.4437	0.275759	Gja4
Reck	101.492	-2.97978	0.346859	-8.77479	1.71223e-18	1.02258e-16	14.7059	0.155082	46.9214	0.703627	Reck
Fstl1	845.491	0.971511	0.111534	8.77268	1.74466e-18	1.03928e-16	98.5294	2.63308	81.3163	1.49399	Fstl1
Dip2c	88.5529	-3.48266	0.405785	-8.76198	1.91858e-18	1.13996e-16	10.2941	0.100073	47.7707	0.639524	Dip2c
Slc16a12	67.2731	3.65852	0.426035	8.7551	2.03917e-18	1.20852e-16	58.3333	0.747792	4.4586	0.0535426	Slc16a12
Ackr3	210.899	8.85899	0.96712	8.7452	2.22617e-18	1.31599e-16	75	1.42321	0.424628	0.00465817	Ackr3
Fth1	939.419	-0.945764	0.10894	-8.74441	2.24179e-18	1.32186e-16	97.549	2.06916	96.3907	2.31449	Fth1
Ifi203	67.2513	3.66031	0.427287	8.73206	2.50075e-18	1.47082e-16	50.9804	0.694934	4.24628	0.0451828	Ifi203
Des	132.649	-2.4726	0.289694	-8.71112	3.00887e-18	1.76521e-16	24.0196	0.247488	61.9958	0.878581	Des
Antxr1	98.182	-3.0166	0.355551	-8.67355	4.1885e-18	2.45106e-16	14.7059	0.141934	49.2569	0.66392	Antxr1
Ctsk	58.9912	4.37174	0.511607	8.66413	4.54992e-18	2.65587e-16	50.4902	0.642457	2.76008	0.0279793	Ctsk
Tspan15	71.014	6.01835	0.688727	8.6606	4.69303e-18	2.73254e-16	54.902	0.75323	1.06157	0.011091	Tspan15
Ubb	1347.68	0.857316	0.0996566	8.65551	4.90725e-18	2.84312e-16	99.5098	3.06914	95.1168	2.01894	Ubb
Nfat5	131.311	-2.42184	0.28577	-8.6555	4.90741e-18	2.84312e-16	22.0588	0.238926	61.7834	0.876143	Nfat5
Rpsa	337.183	-1.44303	0.169141	-8.65269	5.02983e-18	2.90679e-16	63.2353	0.858548	81.104	1.27217	Rpsa
Arpc5	230.905	1.68933	0.198544	8.64497	5.38217e-18	3.10269e-16	85.7843	1.5108	42.0382	0.492968	Arpc5
Arhgap10	146.352	-2.27598	0.268975	-8.63524	5.86056e-18	3.37011e-16	29.902	0.332497	59.6603	0.883942	Arhgap10
Mbnl2	246.047	-1.67906	0.198002	-8.61846	6.7863e-18	3.89282e-16	51.9608	0.657775	83.4395	1.32223	Mbnl2
App	869.201	0.955477	0.111697	8.61538	6.97089e-18	3.98886e-16	98.5294	2.64979	90.2335	1.68994	App
Colec12	152.141	2.07379	0.24566	8.6048	7.6447e-18	4.36368e-16	76.4706	1.20092	18.896	0.23392	Colec12
Mbnl1	162.114	-2.11393	0.250652	-8.60141	7.87438e-18	4.48377e-16	31.3725	0.353237	65.6051	0.949054	Mbnl1
Kcnq5	1719.98	-11.9458	1.23919	-8.59658	8.21243e-18	4.66482e-16	0.490196	0.00414475	62.6327	2.27677	Kcnq5
Adcy9	79.6036	-3.89545	0.461803	-8.59629	8.23317e-18	4.66519e-16	7.35294	0.0683334	51.1677	0.667946	Adcy9
Pard3b	95.8418	-3.18259	0.379058	-8.58593	9.01083e-18	5.09342e-16	12.2549	0.120536	48.4076	0.657513	Pard3b
Nfix	84.8303	-3.41794	0.407416	-8.56824	1.05074e-17	5.92497e-16	8.33333	0.0879765	46.4968	0.61831	Nfix
Gm28661	3007.61	0.666528	0.0781716	8.55933	1.13523e-17	6.3859e-16	100	3.70306	99.5754	3.07707	Gm28661
Snx3	183.303	1.83562	0.218298	8.55528	1.17579e-17	6.59804e-16	84.8039	1.33528	33.3333	0.376098	Snx3
Arhgdia	165.671	1.96396	0.234068	8.55153	1.21465e-17	6.79969e-16	81.3725	1.27194	28.2378	0.322452	Arhgdia
Tnrc6b	136.238	-2.39638	0.287105	-8.53843	1.36059e-17	7.59836e-16	25	0.279621	61.5711	0.894134	Tnrc6b
Actr3	273.58	1.49609	0.177772	8.5359	1.39065e-17	7.7476e-16	89.2157	1.55703	47.3461	0.571626	Actr3
Ism1	152.833	-7.14889	0.821951	-8.5322	1.43589e-17	7.98053e-16	1.47059	0.00943117	56.9002	0.972626	Ism1
Frmd4b	80.8443	-4.8446	0.574855	-8.50464	1.82154e-17	1.00998e-15	2.94118	0.0266996	45.4352	0.647573	Frmd4b
Rps12-ps3	149.703	-2.1608	0.25953	-8.5022	1.86028e-17	1.02656e-15	62.7451	0.411586	83.6518	0.908532	Rps12-ps3
Rps12l1	149.703	-2.1608	0.25953	-8.5022	1.86028e-17	1.02656e-15	62.7451	0.411586	83.6518	0.908532	Rps12l1
Cd9	108.002	-2.83455	0.340957	-8.49891	1.91373e-17	1.05355e-15	14.2157	0.157059	36.518	0.58905	Cd9
Trim62	61.1151	3.78722	0.4544	8.495	1.97933e-17	1.08709e-15	55.8824	0.680111	4.03397	0.0400532	Trim62
Ociad1	98.676	2.54153	0.306299	8.48137	2.2256e-17	1.21946e-15	72.0588	0.991489	14.4374	0.149357	Ociad1
Dgkb	147.23	-7.09191	0.820987	-8.47687	2.31335e-17	1.26456e-15	1.47059	0.0119172	49.0446	0.843287	Dgkb
Maml2	177.062	-2.00814	0.241722	-8.47423	2.36631e-17	1.29047e-15	37.7451	0.421964	67.0913	1.00911	Maml2
Gm20696	93.7607	-5.7249	0.675779	-8.45912	2.69412e-17	1.4658e-15	4.41176	0.0273422	48.1953	0.701931	Gm20696
Gm4332	325.855	-1.48354	0.178011	-8.45488	2.7937e-17	1.51514e-15	65.6863	0.910216	71.1253	1.17207	Gm4332
Ece1	98.3141	2.53399	0.306418	8.45471	2.79784e-17	1.51514e-15	71.0784	0.974097	12.5265	0.129657	Ece1
Amotl2	113.615	2.33528	0.282462	8.44608	3.01256e-17	1.62762e-15	64.2157	0.926196	16.9851	0.189184	Amotl2
Cxxc5	89.0839	2.81428	0.340826	8.4456	3.0248e-17	1.63044e-15	61.7647	0.862787	11.2527	0.110631	Cxxc5
Tgfbr3	90.4094	-3.09058	0.374582	-8.43872	3.20822e-17	1.72531e-15	11.7647	0.136062	54.3524	0.715979	Tgfbr3
Atrnl1	88.6485	-3.33675	0.405796	-8.42921	3.47995e-17	1.86712e-15	10.2941	0.103995	52.017	0.673581	Atrnl1
Fhl1	143.719	-7.06079	0.821576	-8.42539	3.59549e-17	1.92466e-15	1.47059	0.0107326	61.3588	0.953133	Fhl1
Myl12a	449.41	1.24468	0.149415	8.42475	3.61536e-17	1.93085e-15	94.6078	2.03987	68.7898	0.987418	Myl12a
Arid5b	140.022	-2.38904	0.289745	-8.42447	3.62397e-17	1.93101e-15	23.5294	0.271602	59.6603	0.863524	Arid5b
Tubb4a	102.448	2.46883	0.300926	8.3898	4.86961e-17	2.5888e-15	65.1961	0.926544	12.5265	0.150615	Tubb4a
Tmem178	95.6989	-2.88439	0.352089	-8.3821	5.1993e-17	2.75777e-15	13.2353	0.147752	40.9766	0.631299	Tmem178
Itm2c	186.657	1.80174	0.218974	8.37782	5.39154e-17	2.85322e-15	83.8235	1.35886	35.4565	0.402703	Itm2c
Pnrc2	93.3127	2.9207	0.357227	8.36847	5.83734e-17	3.08212e-15	69.6078	0.932762	10.6157	0.106226	Pnrc2
Ppp1r12b	95.045	-2.91124	0.357313	-8.34688	7.00916e-17	3.69244e-15	16.1765	0.161588	46.4968	0.64866	Ppp1r12b
Rab1b	95.8576	2.56398	0.314267	8.34532	7.10184e-17	3.73281e-15	74.5098	0.974659	12.3142	0.132845	Rab1b
Dennd1a	76.5082	-3.73335	0.457994	-8.32894	8.15699e-17	4.27773e-15	7.35294	0.0694506	49.2569	0.627358	Dennd1a
Ralgapa1	113.003	-2.51484	0.309205	-8.32093	8.72777e-17	4.56675e-15	21.5686	0.222873	55.8386	0.784706	Ralgapa1
Adk	162.65	-2.01354	0.246951	-8.31944	8.83827e-17	4.61417e-15	36.2745	0.399535	60.9342	0.947596	Adk
Smim3	61.5001	3.64988	0.448169	8.31729	8.99986e-17	4.688e-15	50.9804	0.679972	3.82166	0.0408722	Smim3
Slc25a5	226.522	1.6257	0.198739	8.31543	9.14168e-17	4.7452e-15	84.3137	1.4474	39.7028	0.474538	Slc25a5
Sfrp2	120.425	2.35645	0.289978	8.31532	9.15053e-17	4.7452e-15	55.8824	0.866574	11.6773	0.147916	Sfrp2
Lrp4	82.4318	-5.27543	0.638032	-8.3083	9.70804e-17	5.0231e-15	2.94118	0.0231822	39.4904	0.603953	Lrp4
Myadm	271.037	1.4575	0.178191	8.29875	1.05211e-16	5.43167e-15	87.7451	1.55766	48.62	0.615816	Myadm
Ccdc141	115.978	-2.48796	0.307196	-8.29361	1.09864e-16	5.65932e-15	19.6078	0.225014	53.0786	0.74703	Ccdc141
Adamts1	264.769	-1.53338	0.187884	-8.29101	1.12295e-16	5.77177e-15	38.7255	0.55303	53.5032	0.988798	Adamts1
Macf1	302.577	-1.47626	0.180694	-8.29029	1.1297e-16	5.79365e-15	62.7451	0.837557	84.2887	1.4083	Macf1
Id4	79.1433	-3.44905	0.425881	-8.28622	1.169e-16	5.98197e-15	8.82353	0.0787942	33.5456	0.491215	Id4
Dach1	76.8848	-3.6516	0.450622	-8.28247	1.20646e-16	6.16012e-15	8.33333	0.0840679	33.121	0.500014	Dach1
Gpc3	126.688	2.13096	0.263052	8.27519	1.28251e-16	6.53405e-15	72.549	1.05829	18.4713	0.214319	Gpc3
Skap2	80.4291	-5.24187	0.636693	-8.26791	1.36323e-16	6.93008e-15	2.94118	0.0267002	50.1062	0.660697	Skap2
Ablim1	208.571	-1.81589	0.223768	-8.26732	1.37005e-16	6.94954e-15	40.6863	0.522538	59.448	0.952551	Ablim1
Gulp1	98.0658	-2.78846	0.345911	-8.25736	1.48927e-16	7.53783e-15	15.6863	0.157234	48.62	0.683516	Gulp1
Hint1	134.332	-2.21428	0.274605	-8.24307	1.67844e-16	8.47684e-15	27.9412	0.3092	64.1189	0.872587	Hint1
Fam162b	72.2674	-4.34281	0.535545	-8.24057	1.71386e-16	8.63698e-15	4.90196	0.0547715	34.1826	0.53298	Fam162b
Gprc5c	53.3952	4.3307	0.534308	8.23498	1.79582e-16	9.0304e-15	49.0196	0.615827	2.54777	0.0248845	Gprc5c
Cd47	117.441	-2.41978	0.301168	-8.22744	1.91262e-16	9.59696e-15	18.1373	0.209011	55.6263	0.78371	Cd47
Rps5	560.875	-1.08436	0.133171	-8.22503	1.95142e-16	9.77056e-15	86.2745	1.48372	85.7749	1.7421	Rps5
Jup	87.622	2.66519	0.33222	8.21842	2.06205e-16	1.03022e-14	58.8235	0.801106	11.465	0.119304	Jup
Septin8	141.945	1.98411	0.246903	8.20254	2.35352e-16	1.17332e-14	73.5294	1.12081	25.9023	0.284434	Septin8
Mfge8	611.804	1.12352	0.13867	8.18824	2.65076e-16	1.31868e-14	99.5098	2.39072	71.9745	1.212	Mfge8
Cox6a1	307.286	1.37366	0.170301	8.18117	2.81099e-16	1.3954e-14	93.6275	1.75808	54.7771	0.696976	Cox6a1
Sat1	168.23	1.84872	0.231258	8.15597	3.46387e-16	1.71583e-14	80.3922	1.232	30.3609	0.344443	Sat1
H1f0	175.647	1.8339	0.229437	8.15189	3.58271e-16	1.77093e-14	71.5686	1.17456	29.2994	0.343328	H1f0
Pakap-1	88.4518	-2.94868	0.371369	-8.13533	4.10813e-16	2.02633e-14	18.6275	0.159033	53.7155	0.627571	Pakap-1
Dlc1	548.926	-1.0962	0.136184	-8.13097	4.25864e-16	2.09612e-14	82.3529	1.43049	88.7473	1.81994	Dlc1
Rplp1	856.028	-0.912283	0.113278	-8.11787	4.74449e-16	2.33032e-14	93.1373	1.88524	91.0828	2.04812	Rplp1
Ddx3x	362.144	1.28752	0.160764	8.11106	5.01787e-16	2.45939e-14	91.6667	1.78489	64.1189	0.867996	Ddx3x
Ppp1r14a	446.095	-1.1862	0.148008	-8.10583	5.2387e-16	2.56222e-14	85.2941	1.32227	90.2335	1.72158	Ppp1r14a
Camta1	73.2346	-4.87933	0.607721	-8.10402	5.31741e-16	2.59525e-14	2.94118	0.0330517	50.9554	0.614511	Camta1
Hspa12a	56.2476	3.73117	0.470569	8.10036	5.47948e-16	2.66875e-14	49.0196	0.608758	4.03397	0.0395667	Hspa12a
Rps28	347.294	1.27348	0.159283	8.09949	5.51913e-16	2.68244e-14	92.1569	1.78174	65.3928	0.735855	Rps28
Gm4617	58.8267	3.50737	0.44339	8.09565	5.69575e-16	2.7625e-14	42.6471	0.566864	6.15711	0.0532793	Gm4617
Gm28437	2441.99	-0.696403	0.0864427	-8.08969	5.98178e-16	2.89518e-14	100	3.15412	99.7877	3.34763	Gm28437
Ndufa4	76.9168	-3.65813	0.462729	-8.08472	6.23074e-16	3.00941e-14	2.94118	0.036429	37.155	0.523498	Ndufa4
Perp	63.7657	3.45018	0.437177	8.08139	6.40346e-16	3.08642e-14	47.0588	0.639056	5.09554	0.0503257	Perp
Akt3	99.6869	-2.61389	0.333185	-8.04321	8.75179e-16	4.20956e-14	20.098	0.197957	56.4756	0.737516	Akt3
Zfand3	209.753	-1.71465	0.218487	-8.00316	1.21271e-15	5.821e-14	51.9608	0.610771	73.4607	1.15799	Zfand3
Hecw2	127.339	-2.57657	0.33086	-8.00104	1.2337e-15	5.90957e-14	20.5882	0.239069	36.518	0.562998	Hecw2
Rpl10-ps1	79.0047	-5.46526	0.684118	-8.00001	1.24404e-15	5.94684e-14	7.35294	0.0324409	72.1868	0.67546	Rpl10-ps1
Rpl28-ps1	220.82	-1.7242	0.220003	-7.99699	1.27496e-15	6.0821e-14	50.4902	0.56914	78.7686	1.0651	Rpl28-ps1
Col5a1	69.4362	-3.77807	0.484145	-7.98511	1.40399e-15	6.68391e-14	4.90196	0.0520818	46.2845	0.576354	Col5a1
Ccni	133.874	2.02721	0.259849	7.97822	1.48453e-15	7.05287e-14	74.0196	1.08238	23.7792	0.258974	Ccni
Rere	169.914	-1.85758	0.237713	-7.97643	1.50627e-15	7.14155e-14	38.2353	0.438711	68.3652	1.01502	Rere
Kansl1	134.671	-2.12873	0.273362	-7.96703	1.62529e-15	7.69016e-14	30.3922	0.320642	63.9066	0.901983	Kansl1
Etl4	69.8427	-4.14859	0.531412	-7.96293	1.68009e-15	7.91824e-14	4.90196	0.0419775	28.6624	0.431252	Etl4
Nav2	89.6885	-5.96662	0.744543	-7.96292	1.68031e-15	7.91824e-14	1.96078	0.0210832	40.552	0.60875	Nav2
Rnd2	52.9044	5.30942	0.669359	7.95654	1.76912e-15	8.3199e-14	46.5686	0.607605	1.4862	0.0134314	Rnd2
Col6a3	69.1229	-3.99313	0.514059	-7.94915	1.87801e-15	8.81411e-14	4.41176	0.0454345	44.1614	0.553429	Col6a3
Gem	83.2604	-3.0046	0.388107	-7.94705	1.91e-15	8.93374e-14	9.31373	0.0941946	31.8471	0.471425	Gem
Ggt5	55.3896	5.63247	0.706385	7.94698	1.91119e-15	8.93374e-14	52.9412	0.640708	0.849257	0.00950441	Ggt5
Sipa1	106.012	2.37224	0.306911	7.92736	2.23849e-15	1.04427e-13	67.1569	0.938357	14.2251	0.16329	Sipa1
Ncoa1	90.3337	-2.77642	0.360066	-7.92123	2.35175e-15	1.09491e-13	15.1961	0.149374	53.5032	0.693083	Ncoa1
Dtna	186.685	-7.9585	0.968152	-7.9168	2.43696e-15	1.13231e-13	0.980392	0.0095057	71.3376	1.18655	Dtna
Vdac1	143.895	1.92547	0.248539	7.91543	2.46402e-15	1.1426e-13	74.0196	1.1261	26.5393	0.299781	Vdac1
Lamc3	73.2107	2.80879	0.364504	7.90709	2.63466e-15	1.21929e-13	54.902	0.720813	9.12951	0.101042	Lamc3
Wdfy3	171.938	-1.81507	0.234728	-7.89403	2.92574e-15	1.35131e-13	37.2549	0.461066	66.879	1.00852	Wdfy3
Gm20186	82.9867	-3.00118	0.391044	-7.8805	3.26077e-15	1.50306e-13	11.7647	0.122467	31.6348	0.468476	Gm20186
Pcdh1	123.889	2.03408	0.264049	7.87934	3.29114e-15	1.51406e-13	71.5686	1.03363	20.3822	0.235342	Pcdh1
Plxnb2	134.653	1.96084	0.254623	7.87458	3.41896e-15	1.56975e-13	83.3333	1.18142	24.6285	0.268639	Plxnb2
Tmsb4x	3302.67	0.60245	0.0769584	7.85821	3.89657e-15	1.78551e-13	100	3.91173	97.8769	2.86688	Tmsb4x
Exoc4	102.469	-2.44273	0.320036	-7.83156	4.81868e-15	2.20369e-13	19.1176	0.197924	53.5032	0.714361	Exoc4
Csnk2b	114.612	2.1061	0.275796	7.81979	5.29121e-15	2.41504e-13	75.4902	1.02293	19.9575	0.220562	Csnk2b
Cav1	74.1591	-5.36234	0.687967	-7.81683	5.41716e-15	2.46767e-13	1.47059	0.0142461	35.2442	0.507647	Cav1
Atn1	106.074	2.22506	0.291998	7.81228	5.61623e-15	2.55335e-13	68.1373	0.920019	18.896	0.187482	Atn1
Sorbs1	110.697	-2.47676	0.325823	-7.80338	6.02712e-15	2.7348e-13	20.098	0.210477	42.0382	0.631661	Sorbs1
Vim	783.682	-0.942914	0.121932	-7.80171	6.10728e-15	2.76578e-13	84.3137	1.65782	80.8917	1.69604	Vim
Bgn	468.032	1.09556	0.142002	7.79946	6.21744e-15	2.81019e-13	98.5294	2.10487	71.7622	1.0662	Bgn
Bri3	142.419	-1.99207	0.261382	-7.79905	6.23765e-15	2.81385e-13	32.8431	0.370166	63.0573	0.877573	Bri3
Adarb1	66.4993	-3.82583	0.50229	-7.79315	6.53604e-15	2.94274e-13	4.41176	0.0469961	32.9087	0.4504	Adarb1
Fxyd1	74.9925	-3.21969	0.424107	-7.79071	6.66334e-15	2.99243e-13	9.80392	0.107417	45.0106	0.575178	Fxyd1
Adora2a	47.7432	4.74494	0.616144	7.79054	6.67217e-15	2.99243e-13	46.0784	0.554495	1.69851	0.015273	Adora2a
Lef1	82.2284	-2.87242	0.378966	-7.78948	6.7288e-15	3.01201e-13	13.2353	0.134889	36.518	0.534489	Lef1
Cox6b1	274.708	1.38677	0.180913	7.78832	6.79086e-15	3.03395e-13	93.6275	1.6836	52.017	0.655294	Cox6b1
Itga4	340.965	1.22819	0.159867	7.78576	6.92979e-15	3.09008e-13	86.2745	1.67289	53.7155	0.768817	Itga4
Zcchc7	89.9181	-2.6794	0.354253	-7.77444	7.57823e-15	3.37275e-13	16.6667	0.168686	50.1062	0.656777	Zcchc7
Mecom	66.6692	-4.72025	0.616838	-7.7694	7.88582e-15	3.50293e-13	2.45098	0.023221	31.6348	0.454809	Mecom
Nucb1	123.63	2.08438	0.274835	7.76727	8.0196e-15	3.55556e-13	72.549	1.04821	20.8068	0.227691	Nucb1
Gng2	147.721	1.85642	0.244483	7.75915	8.55034e-15	3.78365e-13	76.9608	1.1637	24.4161	0.296797	Gng2
Magi2	72.1818	-5.31828	0.688294	-7.75742	8.6672e-15	3.82807e-13	2.45098	0.021645	33.121	0.480893	Magi2
Phf21a	101.374	-2.49389	0.33034	-7.75255	9.00668e-15	3.97046e-13	20.5882	0.213437	53.2909	0.710948	Phf21a
Gm10263	86.9163	2.43974	0.323072	7.75193	9.05084e-15	3.98237e-13	57.3529	0.785472	28.8747	0.16001	Gm10263
Tpm1	630.901	-1.0103	0.131948	-7.73699	1.01801e-14	4.4708e-13	84.8039	1.54683	76.4331	1.62133	Tpm1
Sparc	3195.34	0.616014	0.0801188	7.72811	1.09157e-14	4.7848e-13	100	3.88197	99.5754	3.09482	Sparc
Capzb	248.748	1.49762	0.197195	7.72711	1.10015e-14	4.8133e-13	89.2157	1.57895	46.2845	0.56152	Capzb
Gm11518	85.4199	-2.73377	0.36438	-7.7129	1.22992e-14	5.36089e-13	32.3529	0.190739	81.104	0.722489	Gm11518
Rpl27-ps3	85.4199	-2.73377	0.36438	-7.7129	1.22992e-14	5.36089e-13	32.3529	0.190739	81.104	0.722489	Rpl27-ps3
C1s1	75.9031	-3.02942	0.403892	-7.71254	1.23338e-14	5.36591e-13	8.82353	0.109726	46.9214	0.602376	C1s1
Epb41l1	54.3702	3.45018	0.460038	7.69418	1.424e-14	6.18361e-13	49.0196	0.59701	4.4586	0.0493529	Epb41l1
Igsf8	53.4695	3.49536	0.466158	7.68983	1.47334e-14	6.38595e-13	46.0784	0.581728	4.24628	0.0399672	Igsf8
Rpl10a	186.164	-1.70903	0.227037	-7.68083	1.58063e-14	6.83823e-13	46.0784	0.527599	73.8854	0.990629	Rpl10a
Stag1	99.293	-2.48681	0.333114	-7.6756	1.64642e-14	7.10959e-13	20.098	0.20703	56.2633	0.727726	Stag1
Gm6204	59.511	3.10938	0.417359	7.65807	1.88747e-14	8.13539e-13	53.9216	0.654509	5.73248	0.0610362	Gm6204
Ftl1-ps1	74.9434	2.70416	0.363962	7.64009	2.1707e-14	9.33882e-13	47.0588	0.636262	13.5881	0.118562	Ftl1-ps1
Atp5a1	327.112	1.27541	0.169501	7.63634	2.23484e-14	9.59699e-13	94.1176	1.80957	61.9958	0.806542	Atp5a1
Slc8a1	96.7688	-6.45648	0.834987	-7.63398	2.27609e-14	9.75611e-13	0.980392	0.00939891	36.3057	0.562351	Slc8a1
Atp2b4	84.4247	-2.82064	0.379942	-7.63146	2.32111e-14	9.93074e-13	11.7647	0.132543	50.3185	0.651563	Atp2b4
Fryl	86.9972	-2.67547	0.360471	-7.63053	2.3379e-14	9.98419e-13	14.2157	0.139638	41.4013	0.551919	Fryl
Rgma	57.277	3.32456	0.448818	7.61938	2.54906e-14	1.0866e-12	49.5098	0.622129	5.09554	0.0516225	Rgma
Itga1	1586.57	0.753094	0.0994446	7.60566	2.83455e-14	1.20608e-12	100	3.18741	84.0764	2.03464	Itga1
Rps26	588.682	0.983424	0.130741	7.59856	2.99441e-14	1.27178e-12	95.5882	2.18286	69.0021	1.06053	Rps26
Kif13a	74.8492	-3.14633	0.425997	-7.59331	3.11827e-14	1.32196e-12	9.80392	0.104092	41.4013	0.543504	Kif13a
Pik3cd	69.4383	2.75424	0.37336	7.5869	3.27661e-14	1.38656e-12	56.8627	0.715831	8.49257	0.0881549	Pik3cd
9530026P05Rik	149.94	-7.63981	0.974333	-7.58433	3.34205e-14	1.41168e-12	0.980392	0.00932514	61.5711	1.00557	9530026P05Rik
Rtl8b	71.7782	2.70398	0.367046	7.57565	3.57345e-14	1.50668e-12	50.9804	0.680654	13.1635	0.103899	Rtl8b
Gpc4	73.4321	-3.04559	0.413528	-7.57416	3.61466e-14	1.5213e-12	11.2745	0.11213	39.4904	0.526985	Gpc4
Cdh6	96.1276	-2.47908	0.336946	-7.56171	3.97799e-14	1.67119e-12	14.7059	0.167504	41.189	0.592405	Cdh6
Txnip	156.384	-1.83771	0.249427	-7.53734	4.79669e-14	2.01149e-12	35.7843	0.426901	56.2633	0.840731	Txnip
Eif1	784.571	-0.871899	0.116862	-7.53162	5.01152e-14	2.09779e-12	95.5882	1.91409	94.6921	2.16735	Eif1
Strn3	178.738	-1.67975	0.227756	-7.53064	5.04941e-14	2.10986e-12	42.6471	0.498438	71.5499	1.05081	Strn3
Cd81	799.073	0.88265	0.11829	7.52581	5.23937e-14	2.1853e-12	100	2.64721	91.7197	1.68617	Cd81
Mospd3	58.8943	3.04225	0.416229	7.51986	5.48339e-14	2.28298e-12	51.4706	0.63788	6.15711	0.0618351	Mospd3
Lbh	146.874	1.78023	0.242527	7.50539	6.12477e-14	2.54545e-12	75.4902	1.13654	25.69	0.293202	Lbh
Slc3a2	116.387	2.02658	0.277138	7.49661	6.54918e-14	2.71697e-12	66.6667	0.942935	19.9575	0.22258	Slc3a2
Rps15a-ps7	65.172	-3.46377	0.476722	-7.48487	7.16178e-14	2.96582e-12	12.2549	0.0813284	41.189	0.455046	Rps15a-ps7
Rps13-ps1	240.896	1.38905	0.188956	7.47793	7.55001e-14	3.12103e-12	84.8039	1.3885	61.5711	0.577343	Rps13-ps1
Wwox	59.5694	-4.36327	0.59453	-7.47625	7.64732e-14	3.15564e-12	3.92157	0.0362679	34.1826	0.460667	Wwox
Cemip2	94.9113	2.24845	0.309278	7.47	8.01975e-14	3.30345e-12	62.7451	0.864342	11.465	0.126659	Cemip2
Rps21	357.153	-1.19467	0.162286	-7.46642	8.2408e-14	3.3885e-12	80.8824	1.15765	80.4671	1.38929	Rps21
Trpc3	144.044	1.8226	0.249807	7.46509	8.32417e-14	3.41673e-12	75.9804	1.15045	22.293	0.285277	Trpc3
Smg6	84.1484	-2.83886	0.393125	-7.45787	8.7933e-14	3.60293e-12	13.7255	0.13769	49.0446	0.635323	Smg6
Aoc3	59.5263	-4.36418	0.596167	-7.45525	8.96959e-14	3.66869e-12	3.92157	0.0376545	34.8195	0.457442	Aoc3
Adamts9	67.0533	-3.34662	0.462158	-7.44799	9.47722e-14	3.8695e-12	7.35294	0.0702645	28.2378	0.405063	Adamts9
Rpl30-ps9	65.7073	-3.30235	0.457394	-7.43754	1.02581e-13	4.18097e-12	19.1176	0.100535	62.6327	0.580998	Rpl30-ps9
Atp5k	113.164	2.02222	0.278881	7.43691	1.03066e-13	4.19341e-12	71.5686	0.988438	20.5945	0.217692	Atp5k
Vangl1	44.8944	3.93571	0.542037	7.43418	1.05219e-13	4.27351e-12	40.6863	0.504547	2.33546	0.024248	Vangl1
Abhd2	76.8458	2.49565	0.345583	7.43311	1.06077e-13	4.30085e-12	60.7843	0.772893	10.828	0.112108	Abhd2
Lrrc58	345.228	1.17208	0.160027	7.42539	1.12451e-13	4.55133e-12	89.7059	1.72172	59.2357	0.83791	Lrrc58
Epb41	60.8308	-3.67489	0.509254	-7.41698	1.19824e-13	4.84129e-12	6.37255	0.0630534	36.9427	0.485746	Epb41
B130024G19Rik	59.7888	-4.55556	0.625262	-7.41429	1.22279e-13	4.93192e-12	2.94118	0.0290325	38.0042	0.505079	B130024G19Rik
Vasp	252.827	1.33481	0.183209	7.40726	1.28938e-13	5.19147e-12	88.2353	1.55538	49.6815	0.632846	Vasp
Rps12	323.696	1.28969	0.176927	7.40511	1.3104e-13	5.26534e-12	91.6667	1.69633	69.8514	0.708377	Rps12
Cpe	79.9859	-3.05944	0.425796	-7.40492	1.31225e-13	5.26534e-12	6.86275	0.072956	24.4161	0.405265	Cpe
Rack1	320.026	-1.25427	0.17226	-7.3921	1.44531e-13	5.7892e-12	67.1569	0.977227	77.2824	1.32078	Rack1
Amotl1	156.915	1.72419	0.238554	7.39121	1.45495e-13	5.81778e-12	71.0784	1.09548	31.8471	0.364655	Amotl1
Gm12191	66.9075	-3.16982	0.442726	-7.38074	1.57406e-13	6.28328e-12	19.6078	0.109787	62.845	0.583443	Gm12191
Ier5	163.726	1.65313	0.228969	7.37818	1.60471e-13	6.3946e-12	69.6078	1.08702	28.4501	0.344613	Ier5
Myl6	1388.39	-0.703585	0.0960301	-7.37629	1.62767e-13	6.47501e-12	100	2.5748	91.7197	2.24576	Myl6
Brd2	190.798	1.54457	0.213733	7.3727	1.67211e-13	6.64043e-12	66.1765	1.10433	35.0318	0.416849	Brd2
Gm10177	112.559	2.15315	0.300351	7.36527	1.76791e-13	7.00888e-12	61.7647	0.861346	33.121	0.230165	Gm10177
Syne1	92.0368	-2.44092	0.34112	-7.36414	1.78296e-13	7.05651e-12	16.1765	0.173154	43.3121	0.575685	Syne1
Scand1	58.3226	-4.00262	0.557372	-7.35605	1.89431e-13	7.48447e-12	4.90196	0.0527743	42.8875	0.510567	Scand1
Acsl1	96.0278	2.1485	0.300237	7.3529	1.93954e-13	7.65015e-12	59.3137	0.826199	15.4989	0.170164	Acsl1
Phf13	55.8823	3.05608	0.428405	7.35207	1.95154e-13	7.68443e-12	42.1569	0.525883	5.9448	0.0579913	Phf13
Dynlt3	111.012	1.98353	0.277201	7.34273	2.09278e-13	8.22664e-12	67.1569	0.939836	19.7452	0.216047	Dynlt3
Nrp1	168.813	-1.70684	0.237918	-7.33671	2.18916e-13	8.59096e-12	40.6863	0.482205	58.5987	0.89959	Nrp1
2610307P16Rik	60.6949	-3.5694	0.500082	-7.33545	2.20983e-13	8.65747e-12	6.37255	0.0631249	38.0042	0.472619	2610307P16Rik
Lasp1	154.179	1.68055	0.234763	7.31965	2.48615e-13	9.7236e-12	74.0196	1.10341	29.087	0.345341	Lasp1
Nktr	85.4004	-2.5445	0.358566	-7.31817	2.51377e-13	9.8151e-12	13.7255	0.140293	50.9554	0.644356	Nktr
Hspa2	90.3506	2.26576	0.318596	7.31608	2.55324e-13	9.95249e-12	58.3333	0.815543	12.9512	0.143252	Hspa2
Txn2	86.4064	2.28083	0.320859	7.31383	2.59624e-13	1.01032e-11	62.2549	0.819944	13.3758	0.141695	Txn2
Cdk6	202.248	-1.56097	0.218057	-7.31239	2.62426e-13	1.01951e-11	44.6078	0.566536	59.448	0.995826	Cdk6
Uba1	111.831	1.98114	0.278391	7.30483	2.77613e-13	1.07671e-11	65.6863	0.938519	21.8684	0.228822	Uba1
Bcl2	62.221	-3.40457	0.480294	-7.29647	2.95425e-13	1.14388e-11	5.88235	0.060587	36.7304	0.459346	Bcl2
Foxq1	55.9431	6.33725	0.856043	7.26517	3.72568e-13	1.44018e-11	46.0784	0.598713	0.636943	0.00654434	Foxq1
Tacc2	74.6808	-2.76756	0.393313	-7.25766	3.93848e-13	1.51991e-11	11.2745	0.115882	29.9363	0.442761	Tacc2
Gnaq	145.556	-1.78593	0.252102	-7.25738	3.94664e-13	1.52054e-11	35.2941	0.380675	65.8174	0.909061	Gnaq
Gm5905	87.829	2.26035	0.321173	7.24477	4.33179e-13	1.66616e-11	60.7843	0.817178	13.8004	0.148265	Gm5905
Mical2	106.039	-2.17664	0.309352	-7.24409	4.35367e-13	1.67181e-11	21.5686	0.249911	51.1677	0.677715	Mical2
Rnaset2b	109.118	1.969	0.279708	7.22852	4.88286e-13	1.87193e-11	62.2549	0.842825	43.949	0.263393	Rnaset2b
Vsnl1	119.555	-7.29898	0.979377	-7.22828	4.89133e-13	1.87208e-11	0.980392	0.0105785	48.62	0.809809	Vsnl1
Dleu2	65.8539	-3.29106	0.47141	-7.22227	5.11271e-13	1.95359e-11	7.84314	0.0813535	37.7919	0.496426	Dleu2
Gm13889	250.047	1.31045	0.184691	7.21752	5.29452e-13	2.01974e-11	82.8431	1.44845	43.949	0.579092	Gm13889
Scarb1	60.6282	2.80244	0.400762	7.2158	5.36182e-13	2.04206e-11	52.451	0.649212	5.9448	0.0655638	Scarb1
Gnai2	366.191	1.13996	0.160518	7.20241	5.91582e-13	2.24937e-11	93.6275	1.84915	68.5775	0.914311	Gnai2
Rian	96.6294	2.1021	0.300468	7.19406	6.28921e-13	2.38743e-11	60.7843	0.828902	14.4374	0.162335	Rian
Slc24a3	64.6885	-5.46362	0.759908	-7.19337	6.32122e-13	2.39567e-11	1.47059	0.015951	33.758	0.463069	Slc24a3
Lmod1	116.751	-7.26743	0.978872	-7.19304	6.3366e-13	2.39759e-11	0.980392	0.0094073	44.1614	0.716866	Lmod1
Plpp3	171.623	-1.76116	0.251449	-7.18634	6.65508e-13	2.514e-11	36.2745	0.444981	70.276	1.0143	Plpp3
Tie1	44.3061	3.69957	0.529287	7.18557	6.69262e-13	2.52408e-11	35.7843	0.453469	2.76008	0.0258731	Tie1
Cyria	84.721	-2.52481	0.363112	-7.18283	6.82844e-13	2.57112e-11	15.1961	0.169469	43.7367	0.611712	Cyria
Mdh1	128.289	1.82513	0.260757	7.17617	7.16935e-13	2.69512e-11	76.4706	1.09651	25.9023	0.27564	Mdh1
Gm2962	41.1541	4.91622	0.692088	7.17458	7.25319e-13	2.72223e-11	40.6863	0.491471	3.82166	0.0190151	Gm2962
Foxf1	55.818	-4.66865	0.661351	-7.17087	7.45235e-13	2.79247e-11	1.96078	0.017088	38.4289	0.485757	Foxf1
Zfp704	72.772	-2.77055	0.399712	-7.16362	7.85763e-13	2.93959e-11	10.7843	0.110254	44.586	0.554313	Zfp704
Enpp2	55.976	-4.66449	0.664428	-7.14701	8.86876e-13	3.31252e-11	2.94118	0.0328748	36.3057	0.487167	Enpp2
Tmem86a	74.4953	2.43704	0.352332	7.13728	9.5197e-13	3.54995e-11	57.8431	0.766775	11.0403	0.123776	Tmem86a
Aif1l	53.1656	3.08348	0.446332	7.13493	9.68395e-13	3.60541e-11	45.5882	0.583162	5.09554	0.0541284	Aif1l
Rpl10-ps5	73.8292	-6.04965	0.841528	-7.11712	1.10202e-12	4.09635e-11	5.39216	0.0197523	71.1253	0.657548	Rpl10-ps5
Gm10175	137.247	1.71543	0.247012	7.11514	1.11799e-12	4.14908e-11	85.7843	1.14935	46.2845	0.350643	Gm10175
Nr4a3	58.368	-3.48872	0.506856	-7.10934	1.166e-12	4.32034e-11	5.88235	0.059612	25.0531	0.353353	Nr4a3
Rpl30-ps10	56.9508	-3.45743	0.502067	-7.10281	1.22243e-12	4.52221e-11	17.1569	0.0835557	59.2357	0.534406	Rpl30-ps10
Tbc1d5	58.2677	-3.70614	0.539403	-7.10195	1.23004e-12	4.54314e-11	4.90196	0.0577632	37.155	0.469693	Tbc1d5
Focad	76.5383	-2.59418	0.377434	-7.09875	1.25894e-12	4.64251e-11	15.6863	0.152231	40.1274	0.556203	Focad
Itga9	83.3748	-2.49667	0.364534	-7.08076	1.43361e-12	5.27824e-11	17.1569	0.176293	38.4289	0.530637	Itga9
Oaz2	255.182	1.27704	0.183502	7.07783	1.46425e-12	5.3825e-11	84.8039	1.48614	48.62	0.637802	Oaz2
Rpl9-ps4	66.7766	-2.8834	0.421199	-7.07284	1.5179e-12	5.56673e-11	23.5294	0.140089	57.5372	0.544128	Rpl9-ps4
Tbc1d1	95.7072	-2.27659	0.332245	-7.07273	1.51916e-12	5.56673e-11	20.098	0.216341	51.1677	0.689729	Tbc1d1
Tcf12	189.182	-1.51119	0.21845	-7.06685	1.58486e-12	5.79835e-11	45.098	0.554047	71.1253	1.05857	Tcf12
Ptbp1	103.686	1.98649	0.289372	7.06172	1.64454e-12	6.00722e-11	62.7451	0.851936	19.1083	0.207844	Ptbp1
Rps27	360.825	1.08124	0.155286	7.05749	1.69541e-12	6.18332e-11	89.7059	1.76304	74.0977	0.90602	Rps27
Kcnmb1	60.512	2.71096	0.396997	7.05693	1.70226e-12	6.19857e-11	52.451	0.667215	6.58174	0.0697301	Kcnmb1
Tcn2	93.1391	2.0909	0.305302	7.05272	1.75456e-12	6.379e-11	69.1176	0.914554	16.3482	0.174328	Tcn2
mt-Co3	2575.32	-0.588989	0.084027	-7.03701	1.96416e-12	7.11909e-11	100	3.27845	99.7877	3.3777	mt-Co3
Fscn1	41.4762	3.80597	0.556226	7.037	1.96425e-12	7.11909e-11	31.8627	0.393757	2.54777	0.0244356	Fscn1
Npepl1	65.4367	2.57764	0.378567	7.03273	2.02535e-12	7.32912e-11	50.4902	0.655386	9.55414	0.0974958	Npepl1
Wdr33	88.5909	-2.33314	0.34258	-7.02658	2.11665e-12	7.64758e-11	20.098	0.205723	50.3185	0.653602	Wdr33
Ptbp2	57.0935	-3.45168	0.508118	-7.0232	2.1685e-12	7.81255e-11	6.37255	0.0553374	41.4013	0.493117	Ptbp2
Septin2	116.225	1.85312	0.271029	7.02316	2.16903e-12	7.81255e-11	80.3922	1.02171	37.3673	0.291015	Septin2
Gm56730	53.8711	-4.60714	0.668738	-7.0204	2.21228e-12	7.95597e-11	2.94118	0.0290864	18.4713	0.268513	Gm56730
Slc4a4	54.196	-4.62192	0.670343	-7.01693	2.26793e-12	8.14353e-11	2.45098	0.0251301	32.2718	0.433902	Slc4a4
Cnn2	320.841	1.17062	0.169441	7.0162	2.27982e-12	8.17356e-11	89.7059	1.68683	58.5987	0.789215	Cnn2
Coro2b	143.735	1.68776	0.246643	7.01449	2.30783e-12	8.26126e-11	73.0392	1.09889	25.0531	0.316949	Coro2b
Ankrd28	70.5926	-5.9741	0.845786	-7.00898	2.40058e-12	8.58005e-11	1.47059	0.0148378	42.4628	0.58006	Ankrd28
Adh6b	358.899	-9.79056	1.30012	-7.00827	2.41278e-12	8.61039e-11	0.490196	0.00693342	40.1274	1.18724	Adh6b
Hnrnpc	203.572	1.39961	0.203815	7.00195	2.52418e-12	8.99412e-11	80.8824	1.33709	40.7643	0.496244	Hnrnpc
Setbp1	76.5548	-2.58857	0.382734	-6.99684	2.61802e-12	9.31421e-11	12.7451	0.136566	40.3397	0.533191	Setbp1
Atp5g2	132.129	1.71441	0.251289	6.99584	2.63678e-12	9.36662e-11	83.8235	1.11625	45.4352	0.341558	Atp5g2
Septin2-1	114.458	1.86666	0.274317	6.99443	2.66332e-12	9.44643e-11	79.902	1.01249	36.9427	0.285124	Septin2-1
Utrn	244.365	-1.3447	0.195926	-6.99203	2.70933e-12	9.59501e-11	52.9412	0.704113	72.8238	1.17225	Utrn
Cacnb2	318.161	-6.41884	0.962998	-6.98747	2.79894e-12	9.89727e-11	3.92157	0.0415006	87.0488	1.68391	Cacnb2
Rbm39	321.309	-1.17151	0.170354	-6.98448	2.85922e-12	1.0095e-10	71.5686	1.02771	86.8365	1.46915	Rbm39
Vti1a	64.4399	-3.02056	0.448164	-6.9841	2.86686e-12	1.01066e-10	9.80392	0.0993887	41.6136	0.529555	Vti1a
Skp1	120.897	1.78981	0.26326	6.9794	2.96453e-12	1.04352e-10	69.6078	0.996775	23.5669	0.25545	Skp1
Hnrnpab	157.874	1.57475	0.230886	6.97865	2.9803e-12	1.04748e-10	76.4706	1.14316	33.9703	0.380563	Hnrnpab
Rev3l	67.0859	-2.81561	0.418225	-6.97073	3.15309e-12	1.10653e-10	11.2745	0.121444	41.8259	0.526237	Rev3l
Pdap1	116.217	1.82735	0.2694	6.96741	3.22829e-12	1.13122e-10	63.7255	0.932955	22.0807	0.246287	Pdap1
Ppp2r1a	103.231	1.96072	0.290013	6.95876	3.43273e-12	1.20104e-10	75	0.966291	19.3206	0.207375	Ppp2r1a
Lepr	68.0719	-5.91985	0.844863	-6.95417	3.54652e-12	1.23899e-10	1.47059	0.0165859	36.518	0.533604	Lepr
Cdc42	360.587	1.17725	0.172144	6.94634	3.74887e-12	1.30772e-10	92.6471	1.83329	69.0021	0.915737	Cdc42
Foxf2	139.144	1.65203	0.24382	6.945	3.78473e-12	1.31824e-10	73.0392	1.07458	25.9023	0.311473	Foxf2
Plcb4	91.5289	-2.31406	0.344221	-6.94254	3.85105e-12	1.33934e-10	17.1569	0.195387	42.4628	0.575451	Plcb4
Arid1b	123.698	-1.87367	0.27784	-6.93689	4.00826e-12	1.39193e-10	31.8627	0.339588	63.9066	0.837092	Arid1b
Rhog	49.9758	3.04377	0.454045	6.93321	4.11407e-12	1.42654e-10	46.0784	0.539765	4.67091	0.0480832	Rhog
Bsg	232.292	1.40388	0.207099	6.91843	4.56674e-12	1.58114e-10	82.8431	1.31778	47.1338	0.577228	Bsg
Gas5	105.152	-2.0262	0.30212	-6.90927	4.87159e-12	1.68418e-10	25	0.273174	53.5032	0.69997	Gas5
Hmcn1	66.6217	-5.89035	0.846098	-6.90829	4.90545e-12	1.69336e-10	0.980392	0.00732418	19.9575	0.339771	Hmcn1
Ckb	174.147	-1.5364	0.227589	-6.90546	5.00419e-12	1.72489e-10	45.5882	0.548879	67.3036	0.986819	Ckb
Rgcc	75.0749	-2.51326	0.377773	-6.88159	5.91882e-12	2.03713e-10	10.2941	0.119035	33.758	0.491691	Rgcc
Eno1b	56.161	2.75727	0.415528	6.87225	6.31968e-12	2.17188e-10	48.0392	0.573797	12.1019	0.0797097	Eno1b
Pfn1	323.633	1.16907	0.17306	6.86593	6.60601e-12	2.26692e-10	91.6667	1.71429	57.1125	0.76618	Pfn1
Creb5	65.3128	-5.85774	0.846937	-6.85937	6.9164e-12	2.36994e-10	1.47059	0.0146467	32.9087	0.465668	Creb5
Grm3	39.4488	3.72552	0.560323	6.85094	7.33681e-12	2.51029e-10	39.2157	0.46024	2.9724	0.0275538	Grm3
Parp8	68.3861	-2.66816	0.403957	-6.84237	7.78919e-12	2.66115e-10	12.7451	0.136079	40.1274	0.520111	Parp8
Pard3	142.426	-1.69301	0.253934	-6.84059	7.88676e-12	2.69053e-10	34.8039	0.406168	63.0573	0.889164	Pard3
Hipk2	64.4055	-5.83316	0.846971	-6.83732	8.06887e-12	2.74862e-10	1.47059	0.0104377	42.2505	0.535399	Hipk2
Ralb	90.3706	2.03583	0.307096	6.83584	8.15284e-12	2.77316e-10	62.2549	0.826652	16.9851	0.178095	Ralb
Fam118b	60.1966	2.66522	0.403763	6.83353	8.28527e-12	2.81409e-10	50.9804	0.630305	8.28025	0.0905535	Fam118b
Tuba1a	680.265	0.811685	0.119957	6.82737	8.64875e-12	2.93325e-10	93.1373	2.24444	78.3439	1.38421	Tuba1a
Rpl36a-ps2	128.86	-1.8199	0.274439	-6.82331	8.89677e-12	3.01297e-10	29.902	0.313233	63.2696	0.73274	Rpl36a-ps2
Tshz2	62.8464	-2.99431	0.454765	-6.82083	9.05183e-12	3.05669e-10	7.84314	0.0760229	33.5456	0.462155	Tshz2
Rpl23	952.197	-0.730809	0.107955	-6.82082	9.05219e-12	3.05669e-10	95.098	2.13259	91.5074	2.09941	Rpl23
Camk2d	117.354	-1.90188	0.287007	-6.81944	9.13976e-12	3.08178e-10	27.451	0.297931	56.6879	0.758898	Camk2d
Fchsd2	79.2579	-2.37881	0.360996	-6.81491	9.43254e-12	3.1759e-10	15.1961	0.154893	47.5584	0.597756	Fchsd2
Ankrd11	120.992	-1.83689	0.277349	-6.81392	9.49742e-12	3.19311e-10	26.9608	0.305225	62.6327	0.817426	Ankrd11
Loxl1	63.6435	-5.81194	0.851737	-6.79624	1.07388e-11	3.60527e-10	1.47059	0.0158248	34.8195	0.475915	Loxl1
Cep112	57.7212	-3.08455	0.471001	-6.79228	1.10376e-11	3.70023e-10	6.86275	0.0786016	36.0934	0.455092	Cep112
Hnrnpa2b1	384.477	1.01746	0.15184	6.78946	1.12552e-11	3.76773e-10	93.6275	1.86552	68.5775	0.975584	Hnrnpa2b1
Ubn2	92.073	-2.15304	0.327661	-6.78465	1.16367e-11	3.88983e-10	16.6667	0.204927	49.4692	0.651397	Ubn2
Gcnt2	82.117	2.1933	0.334125	6.78018	1.20028e-11	4.00644e-10	54.902	0.746631	11.465	0.129314	Gcnt2
Rock2	266.187	-1.22095	0.18332	-6.7783	1.21595e-11	4.05295e-10	56.3725	0.80087	78.3439	1.24781	Rock2
Dapk1	48.7631	-4.23895	0.640996	-6.7732	1.25962e-11	4.19248e-10	2.94118	0.0244371	34.8195	0.431686	Dapk1
Uba52	308.031	1.20766	0.18163	6.76385	1.34375e-11	4.4661e-10	91.6667	1.64927	72.3992	0.752785	Uba52
Rpl27a	347.389	-1.09335	0.164213	-6.76279	1.35355e-11	4.49225e-10	77.451	0.968933	74.7346	1.20096	Rpl27a
Kctd1	61.5647	2.54521	0.389897	6.7604	1.37607e-11	4.56047e-10	46.0784	0.589291	8.49257	0.0884656	Kctd1
Casq2	177.956	9.44853	1.28032	6.75493	1.42909e-11	4.72942e-10	66.1765	1.25694	0.212314	0.00233557	Casq2
Cgnl1	54.1999	2.79961	0.429803	6.75056	1.47279e-11	4.86713e-10	43.6275	0.54786	6.58174	0.0668446	Cgnl1
Higd1b	486.378	0.95081	0.142539	6.74969	1.48163e-11	4.88937e-10	98.5294	2.09052	47.5584	0.932783	Higd1b
Pawr	48.757	-4.24112	0.644235	-6.74205	1.5617e-11	5.14631e-10	3.43137	0.0307927	25.2654	0.349421	Pawr
Mndal	44.3837	3.17871	0.48896	6.73652	1.62228e-11	5.33834e-10	39.7059	0.476974	4.03397	0.0402431	Mndal
Thsd4	273.488	-9.31677	1.2684	-6.72934	1.70437e-11	5.60057e-10	0.490196	0.00557818	52.2293	1.10979	Thsd4
Ptprz1	49.635	-3.72972	0.573386	-6.72777	1.72288e-11	5.65338e-10	4.90196	0.0451581	16.3482	0.253314	Ptprz1
Tmem176b	72.3634	-2.60783	0.401645	-6.72711	1.73064e-11	5.67085e-10	11.2745	0.126064	39.4904	0.529638	Tmem176b
Sparcl1	1008.36	0.748545	0.11221	6.72209	1.79135e-11	5.8615e-10	99.5098	2.74453	82.3779	1.78049	Sparcl1
Akap7	134.46	1.62057	0.247348	6.72179	1.79509e-11	5.86548e-10	73.5294	1.06857	28.4501	0.326669	Akap7
Mtap	68.8388	2.33094	0.359005	6.72054	1.81052e-11	5.90759e-10	52.9412	0.670985	10.828	0.109923	Mtap
Rpl21-ps8	66.1457	-2.6658	0.41212	-6.71362	1.89853e-11	6.18608e-10	14.2157	0.120787	52.017	0.548352	Rpl21-ps8
Mpp7	48.4812	-4.02433	0.617735	-6.71185	1.92176e-11	6.25298e-10	3.92157	0.0327643	25.4777	0.323704	Mpp7
Dok6	7370.37	-15.4436	2.02246	-6.71112	1.93134e-11	6.27538e-10	0	0	59.8726	2.62387	Dok6
Bambi	47.8249	-4.19912	0.642563	-6.70966	1.95083e-11	6.32983e-10	3.43137	0.0312238	32.6964	0.405471	Bambi
Rab7	168.474	1.48037	0.225928	6.70723	1.98356e-11	6.42707e-10	83.8235	1.26238	36.518	0.410011	Rab7
Tgfb2	148.665	-1.62938	0.249453	-6.7055	2.00714e-11	6.49442e-10	35.7843	0.426585	51.5924	0.742335	Tgfb2
Nbea	75.7216	-2.47159	0.382419	-6.7028	2.0446e-11	6.60643e-10	15.1961	0.150615	44.586	0.56533	Nbea
Hivep2	83.9816	-2.23459	0.344966	-6.70132	2.06542e-11	6.66444e-10	20.098	0.192836	45.8599	0.590313	Hivep2
Hsp90ab1	872.54	0.758257	0.114121	6.69747	2.12057e-11	6.8329e-10	99.5098	2.58825	89.172	1.6876	Hsp90ab1
Cycs	123.148	1.72027	0.264838	6.67623	2.45172e-11	7.88898e-10	72.0588	0.976319	33.3333	0.273723	Cycs
Tmem200a	47.655	-4.4062	0.679058	-6.65287	2.87439e-11	9.23622e-10	2.94118	0.030767	30.9979	0.401792	Tmem200a
Ehd3	165.495	1.47271	0.226635	6.65256	2.88029e-11	9.2424e-10	74.5098	1.16417	33.758	0.406985	Ehd3
Nfkb1	87.0104	-2.2288	0.347077	-6.64378	3.0574e-11	9.79717e-10	21.0784	0.211305	46.7091	0.590412	Nfkb1
Anpep	159.708	9.28284	1.27863	6.64202	3.09406e-11	9.901e-10	88.7255	1.47728	0.212314	0.00188195	Anpep
Rbms1	550.722	-0.869083	0.132647	-6.6215	3.55567e-11	1.13625e-09	86.2745	1.55984	84.5011	1.7339	Rbms1
Ttc28	200.378	-1.40365	0.216869	-6.62084	3.5717e-11	1.1398e-09	46.0784	0.600128	65.3928	0.997208	Ttc28
Adcy3	59.7404	-2.89496	0.454811	-6.61936	3.60759e-11	1.14968e-09	9.31373	0.0975134	37.3673	0.478865	Adcy3
Stk3	92.1486	-2.07973	0.325563	-6.60755	3.90727e-11	1.24348e-09	24.5098	0.254107	50.5308	0.647638	Stk3
Tle5	161.056	1.5244	0.237014	6.59599	4.22433e-11	1.34254e-09	76.4706	1.17452	33.3333	0.383655	Tle5
Emcn	43.0906	3.36917	0.53038	6.58916	4.42321e-11	1.40383e-09	44.1176	0.49882	2.54777	0.0234524	Emcn
Maged2	166.494	-1.48857	0.231706	-6.58235	4.63065e-11	1.46766e-09	44.1176	0.526191	56.6879	0.875451	Maged2
Tra2a	104.969	-1.91516	0.300428	-6.57815	4.76345e-11	1.50769e-09	26.4706	0.280129	50.3185	0.678985	Tra2a
Nr1d1	77.3448	2.20911	0.347711	6.57757	4.78211e-11	1.51154e-09	43.1373	0.609605	12.9512	0.138572	Nr1d1
Entpd1	46.4979	-4.36637	0.681607	-6.57647	4.81738e-11	1.52062e-09	1.47059	0.0158197	23.5669	0.329436	Entpd1
Selenof	352.296	1.08452	0.16758	6.57463	4.87732e-11	1.53745e-09	94.1176	1.81781	63.9066	0.881515	Selenof
Ccnd1	45.275	3.20154	0.50697	6.56511	5.19934e-11	1.63593e-09	28.9216	0.377101	3.82166	0.040564	Ccnd1
Dnajb9	75.3922	2.1565	0.340114	6.56498	5.20383e-11	1.63593e-09	54.4118	0.691715	12.7389	0.131183	Dnajb9
Notch1	187.187	1.37085	0.213748	6.5566	5.50469e-11	1.72818e-09	80.3922	1.2647	39.2781	0.47121	Notch1
Cadm4	147.349	9.16382	1.2791	6.55494	5.56624e-11	1.74514e-09	83.8235	1.36957	0.212314	0.0018293	Cadm4
Itga7	71.0073	2.21173	0.349581	6.55399	5.60181e-11	1.75392e-09	55.3922	0.684003	11.2527	0.117496	Itga7
Shc1	68.2173	2.28823	0.36222	6.54693	5.87307e-11	1.83638e-09	54.4118	0.667987	11.0403	0.113103	Shc1
Ccn4	45.5288	-4.34294	0.679911	-6.5466	5.88623e-11	1.83802e-09	2.94118	0.0267071	33.3333	0.408462	Ccn4
Pfdn5	192.705	-1.45836	0.228279	-6.54109	6.10701e-11	1.9044e-09	54.4118	0.644472	66.6667	0.999368	Pfdn5
Fzd1	46.0891	-3.77496	0.597209	-6.5344	6.38658e-11	1.98891e-09	3.92157	0.0382948	34.8195	0.40983	Fzd1
Phf23	49.2812	2.84519	0.452528	6.53229	6.47733e-11	2.01404e-09	43.6275	0.519828	5.52017	0.0583588	Phf23
Scarf1	41.1669	3.47606	0.551916	6.53212	6.48458e-11	2.01404e-09	39.7059	0.494115	2.54777	0.0286955	Scarf1
Rps3	544.865	-0.86365	0.133788	-6.52451	6.82221e-11	2.11607e-09	89.7059	1.58719	84.9257	1.67389	Rps3
Uaca	98.9202	1.83516	0.290236	6.52127	6.97145e-11	2.15948e-09	62.7451	0.85838	17.8344	0.198414	Uaca
Cyb5r3	110.584	1.81729	0.287496	6.51769	7.13978e-11	2.20867e-09	59.3137	0.873524	22.293	0.237081	Cyb5r3
Sipa1l1	49.4354	-3.33926	0.531844	-6.5169	7.17762e-11	2.21743e-09	5.88235	0.0586995	33.9703	0.407335	Sipa1l1
Grn	109.974	1.76215	0.27885	6.51327	7.35329e-11	2.26868e-09	67.1569	0.891174	22.0807	0.252572	Grn
Nr4a2	49.0422	-3.44806	0.55034	-6.50067	7.99643e-11	2.46383e-09	3.43137	0.0395674	21.6561	0.301384	Nr4a2
Gng11	396.715	0.999135	0.155871	6.50034	8.01378e-11	2.46432e-09	94.6078	1.9059	58.3864	0.909815	Gng11
Bicd2	86.5693	1.99876	0.317838	6.50024	8.01923e-11	2.46432e-09	59.3137	0.779453	16.3482	0.17316	Bicd2
Ybx3	183.77	1.35075	0.2127	6.49167	8.48878e-11	2.60517e-09	79.902	1.2609	40.7643	0.475811	Ybx3
ENSMUSG00000121561	63.8765	2.32723	0.372766	6.47787	9.30238e-11	2.8511e-09	54.4118	0.680721	9.34183	0.104666	ENSMUSG00000121561
Ctdsp1	76.3496	2.10628	0.336765	6.47767	9.31502e-11	2.85121e-09	54.4118	0.705425	13.8004	0.144933	Ctdsp1
Irak1	64.0715	2.45453	0.394222	6.47363	9.56749e-11	2.92463e-09	46.0784	0.593416	9.34183	0.0961441	Irak1
Ctnnb1	249.206	1.22682	0.193438	6.4669	1.00035e-10	3.0539e-09	88.7255	1.50808	50.3185	0.643329	Ctnnb1
Myl9	827.043	0.735479	0.114643	6.46625	1.00467e-10	3.06304e-09	100	2.55594	66.242	1.28091	Myl9
Cdc42ep1	77.2893	2.08164	0.334097	6.45218	1.1025e-10	3.35693e-09	56.3725	0.733355	14.0127	0.151051	Cdc42ep1
Dip2b	54.2562	-2.9732	0.481216	-6.4417	1.18143e-10	3.59254e-09	7.35294	0.0749006	32.4841	0.404763	Dip2b
Svil	158.262	-1.49862	0.238831	-6.44071	1.18916e-10	3.61131e-09	43.1373	0.508623	55.6263	0.818519	Svil
Rps11	614.378	-0.840925	0.132048	-6.43846	1.2069e-10	3.66042e-09	91.1765	1.70974	86.6242	1.7795	Rps11
Ptk2	291.127	1.08118	0.170711	6.43793	1.21112e-10	3.66842e-09	92.1569	1.66755	54.7771	0.756387	Ptk2
Ash1l	121.92	-1.71884	0.275324	-6.43402	1.24275e-10	3.758e-09	28.4314	0.324371	60.7219	0.799854	Ash1l
Eif4a1	262.743	1.17802	0.186537	6.43387	1.24393e-10	3.758e-09	86.2745	1.50251	52.8662	0.663966	Eif4a1
Adcy5	72.0826	-2.3379	0.377913	-6.4289	1.28528e-10	3.87788e-09	13.7255	0.13762	33.758	0.462403	Adcy5
Cdc42ep3	84.8314	-2.29668	0.370825	-6.4283	1.29041e-10	3.88831e-09	12.7451	0.145487	31.4225	0.484292	Cdc42ep3
Cep85l	46.667	-3.49435	0.564539	-6.42725	1.29937e-10	3.91022e-09	4.41176	0.0465095	33.758	0.394484	Cep85l
Gls	107.741	-1.82889	0.293873	-6.42645	1.30616e-10	3.92558e-09	25.4902	0.288424	49.6815	0.651973	Gls
Ogt	73.4003	-2.33369	0.377153	-6.42418	1.32579e-10	3.97942e-09	16.1765	0.160228	46.7091	0.579195	Ogt
Ttll7	61.4182	-2.6613	0.431725	-6.42187	1.34606e-10	4.03506e-09	9.31373	0.100672	40.1274	0.485137	Ttll7
Cacna2d1	114.048	-1.86088	0.299492	-6.42069	1.35661e-10	4.06143e-09	27.451	0.317589	51.38	0.710628	Cacna2d1
Col4a5	62.6298	-2.57496	0.417389	-6.42037	1.3594e-10	4.06456e-09	12.2549	0.13414	23.7792	0.359165	Col4a5
Rapgef6	70.0261	-2.58945	0.420777	-6.41065	1.44903e-10	4.32699e-09	12.7451	0.118431	40.3397	0.5079	Rapgef6
Cacna1d	60.696	-2.65425	0.431085	-6.4055	1.49879e-10	4.46981e-09	10.2941	0.0983348	33.3333	0.436388	Cacna1d
Ppp2r3a	84.0473	-2.12811	0.344449	-6.4033	1.52051e-10	4.52879e-09	20.098	0.21624	48.8323	0.631885	Ppp2r3a
Elmo1	43.1515	-4.03702	0.651849	-6.38609	1.70179e-10	5.06224e-09	1.47059	0.0188355	21.4437	0.284308	Elmo1
Hnrnpul1	103.106	1.75032	0.282768	6.38423	1.72259e-10	5.11754e-09	61.7647	0.849893	20.5945	0.228729	Hnrnpul1
Plcb1	195.705	-8.88016	1.29569	-6.38266	1.74042e-10	5.1639e-09	0.490196	0.00449837	73.673	1.24041	Plcb1
Notch2	62.6563	-2.57659	0.420329	-6.38216	1.74605e-10	5.174e-09	11.7647	0.123505	38.4289	0.489764	Notch2
Rab5c	98.476	1.79194	0.289841	6.3816	1.75244e-10	5.18633e-09	61.7647	0.822712	20.1699	0.212422	Rab5c
Fth1-ps	32.4682	4.78326	0.762459	6.38109	1.75828e-10	5.19701e-09	33.3333	0.391276	1.06157	0.00957122	Fth1-ps
Cadm1	208.946	-1.30219	0.208619	-6.37855	1.78774e-10	5.27734e-09	35.7843	0.538533	49.0446	0.900811	Cadm1
Slc44a2	133.174	1.62443	0.262661	6.36843	1.90972e-10	5.63028e-09	74.0196	1.06816	28.4501	0.326227	Slc44a2
AW554918	44.6271	-3.56305	0.581093	-6.36632	1.93616e-10	5.70098e-09	4.90196	0.0488944	31.2102	0.38087	AW554918
Mir100hg	51.0776	-5.47039	0.860795	-6.36123	2.00146e-10	5.88581e-09	1.47059	0.0156712	29.724	0.373566	Mir100hg
Tmem204	109.093	1.69219	0.274172	6.36066	2.0089e-10	5.90022e-09	71.0784	0.95962	22.5053	0.256427	Tmem204
Ppard	75.3222	2.10526	0.343506	6.35687	2.05906e-10	6.03991e-09	56.3725	0.711425	12.3142	0.138928	Ppard
Gap43	67.5875	-6.43214	0.992963	-6.33405	2.38804e-10	6.99608e-09	0.980392	0.0070394	33.9703	0.507795	Gap43
Col3a1	501.897	-0.868391	0.138921	-6.31668	2.67247e-10	7.8195e-09	72.549	1.29803	84.0764	1.60457	Col3a1
Pdia3	210.913	1.22453	0.197926	6.31507	2.70047e-10	7.89148e-09	82.8431	1.34894	46.7091	0.554133	Pdia3
Zswim6	111.963	-1.75896	0.287804	-6.30986	2.79288e-10	8.15128e-09	25.4902	0.296146	53.0786	0.707841	Zswim6
Rpl14	312.251	-1.09212	0.176618	-6.28987	3.17732e-10	9.26166e-09	70.098	1.02421	74.9469	1.25413	Rpl14
Tmbim6	174.784	1.34907	0.219667	6.28718	3.23285e-10	9.41173e-09	75.9804	1.19568	40.9766	0.472274	Tmbim6
Dst	171.398	-1.41002	0.23002	-6.28407	3.29816e-10	9.58984e-09	44.1176	0.545298	61.9958	0.909555	Dst
Nedd9	46.7381	-3.24159	0.537623	-6.28305	3.32003e-10	9.64136e-09	4.41176	0.0452454	32.0594	0.386626	Nedd9
Flt1	98.9832	1.75468	0.289124	6.267	3.68076e-10	1.06756e-08	47.549	0.663075	11.2527	0.138669	Flt1
Tmem59	327.503	1.00281	0.162491	6.2668	3.68549e-10	1.0676e-08	95.5882	1.77292	64.5435	0.884045	Tmem59
Mllt10	99.614	-1.87422	0.309394	-6.26648	3.69297e-10	1.06843e-08	24.0196	0.266293	54.5648	0.702935	Mllt10
Ambra1	70.4964	-2.33762	0.389189	-6.26071	3.83231e-10	1.10736e-08	13.2353	0.138991	46.7091	0.570076	Ambra1
2210408I21Rik	43.5675	-3.51847	0.585277	-6.25772	3.90651e-10	1.1274e-08	4.90196	0.0516781	26.7516	0.345811	2210408I21Rik
Nkain4	64.7819	-6.36441	0.995854	-6.25719	3.91967e-10	1.1298e-08	0.980392	0.0128045	41.8259	0.561035	Nkain4
Resf1	115.232	-1.87821	0.310886	-6.25666	3.93308e-10	1.13226e-08	27.451	0.319981	37.155	0.522612	Resf1
Ost4	140.177	1.52669	0.251122	6.25379	4.00611e-10	1.15186e-08	76.4706	1.11344	30.3609	0.329191	Ost4
Rpl13-ps6	66.0548	-2.42863	0.405979	-6.24145	4.33541e-10	1.245e-08	26.9608	0.168982	43.0998	0.441879	Rpl13-ps6
Atp5o-1	193.775	1.26346	0.206952	6.23865	4.41371e-10	1.26592e-08	84.3137	1.33833	38.2166	0.455318	Atp5o-1
Ncoa2	67.9619	-2.32921	0.389054	-6.23734	4.45068e-10	1.27495e-08	15.1961	0.153439	45.0106	0.549577	Ncoa2
Inpp5a	75.8033	-2.19838	0.367029	-6.23521	4.51162e-10	1.29081e-08	15.6863	0.172458	45.2229	0.557947	Inpp5a
Enah	64.3818	-2.39612	0.400861	-6.22709	4.75172e-10	1.35783e-08	10.7843	0.113485	25.0531	0.369616	Enah
Ust	43.5811	-4.83965	0.790338	-6.22239	4.89648e-10	1.39748e-08	1.96078	0.0197457	26.9639	0.348241	Ust
Pten	660.985	0.761044	0.123542	6.22006	4.96954e-10	1.41659e-08	96.5686	2.34396	78.5563	1.40841	Pten
Rybp	91.135	1.86088	0.309723	6.21822	5.02828e-10	1.43158e-08	55.8824	0.778521	18.0467	0.184494	Rybp
Nfkbia	214.546	1.38788	0.229458	6.20524	5.46123e-10	1.55294e-08	58.3333	1.01679	35.2442	0.446477	Nfkbia
Ascc3	48.5425	-2.98382	0.502045	-6.2037	5.51512e-10	1.56635e-08	7.84314	0.0822151	33.758	0.400909	Ascc3
Eif4e3	90.3924	1.87129	0.312836	6.19676	5.76375e-10	1.63496e-08	60.2941	0.787026	17.8344	0.197716	Eif4e3
St6gal1	128.713	-1.60132	0.266492	-6.1935	5.88428e-10	1.66563e-08	32.3529	0.377839	58.5987	0.801565	St6gal1
Nek6	35.1656	3.415	0.574339	6.19345	5.88619e-10	1.66563e-08	32.3529	0.400968	2.9724	0.0265877	Nek6
Tlr12	41.5951	2.91657	0.492174	6.19044	5.99983e-10	1.69572e-08	41.1765	0.481417	4.24628	0.0487486	Tlr12
Astn2	47.1941	-5.35728	0.86808	-6.18586	6.17641e-10	1.7435e-08	1.47059	0.0131223	23.9915	0.327087	Astn2
Ptprd	79.9494	-2.09642	0.352823	-6.18094	6.37229e-10	1.79662e-08	16.1765	0.168568	38.8535	0.526956	Ptprd
Cog5	40.1855	-4.14505	0.692315	-6.17157	6.76169e-10	1.90409e-08	2.94118	0.0286241	30.9979	0.362194	Cog5
Tln1	326.406	0.990185	0.163048	6.16804	6.91413e-10	1.94438e-08	90.1961	1.67405	64.7558	0.875386	Tln1
Rbp1	41.0828	-3.94541	0.663371	-6.16787	6.92148e-10	1.94438e-08	3.43137	0.0335507	25.2654	0.313408	Rbp1
Heyl	272.412	1.0881	0.179747	6.16428	7.08064e-10	1.98669e-08	89.7059	1.60279	54.9894	0.731726	Heyl
Nf1	109.081	-1.78035	0.29895	-6.16097	7.23007e-10	2.02616e-08	27.9412	0.318723	53.9278	0.71364	Nf1
Myo1d	40.2857	-4.40542	0.734281	-6.15508	7.50419e-10	2.10045e-08	2.45098	0.0242029	24.8408	0.30781	Myo1d
Gfra2	74.3792	2.10181	0.355491	6.14891	7.80168e-10	2.18109e-08	46.0784	0.627718	13.1635	0.145261	Gfra2
Tnks	78.3442	-2.07114	0.35015	-6.14714	7.88943e-10	2.20297e-08	18.6275	0.196936	45.2229	0.55227	Tnks
Wdr1	103.106	1.70224	0.286278	6.14617	7.9378e-10	2.21382e-08	70.5882	0.932294	22.0807	0.234066	Wdr1
Sdc2	457.825	0.869409	0.143184	6.14522	7.98538e-10	2.22442e-08	98.0392	2.02033	73.8854	1.15398	Sdc2
Ugp2	128.186	1.52284	0.255451	6.13759	8.37818e-10	2.33104e-08	69.1176	1.00105	28.6624	0.315937	Ugp2
Ctsb	139.516	1.44476	0.242133	6.13066	8.75153e-10	2.432e-08	72.0588	1.02862	31.8471	0.360034	Ctsb
Pmp22	48.0033	-3.17898	0.542058	-6.12356	9.15063e-10	2.53987e-08	5.39216	0.0545694	35.6688	0.414276	Pmp22
Fyn	147.327	1.4707	0.247299	6.11547	9.62744e-10	2.66903e-08	67.1569	1.023	30.1486	0.360384	Fyn
Dstn	379.131	-0.943769	0.156696	-6.1114	9.8761e-10	2.7347e-08	81.3725	1.27094	61.7834	1.13349	Dstn
Rnf5	50.1432	2.73742	0.469473	6.109	1.0026e-09	2.7729e-08	45.098	0.547003	6.15711	0.0664779	Rnf5
Fmnl2	60.0633	-2.44268	0.417497	-6.10877	1.00404e-09	2.77359e-08	10.7843	0.120069	35.0318	0.431787	Fmnl2
Tnc	45.874	-5.31053	0.873501	-6.10596	1.02182e-09	2.81935e-08	1.47059	0.0178079	23.5669	0.312652	Tnc
Nenf	104.184	-1.74479	0.295837	-6.10072	1.0559e-09	2.90991e-08	30.3922	0.340063	52.017	0.681735	Nenf
Map3k20	164.508	-1.41405	0.238029	-6.10024	1.05907e-09	2.91519e-08	43.6275	0.539306	66.879	0.952194	Map3k20
Ifrd1	162.101	-1.45615	0.245416	-6.09674	1.08251e-09	2.9762e-08	37.2549	0.456419	47.5584	0.724964	Ifrd1
Psme4	102.951	-1.74986	0.297041	-6.09352	1.10452e-09	3.03176e-08	27.451	0.291376	53.7155	0.69297	Psme4
Cox7c	286.698	1.10651	0.185101	6.09341	1.10533e-09	3.03176e-08	88.2353	1.58	62.4204	0.715397	Cox7c
Gm21988	131.857	1.49172	0.252	6.09171	1.11713e-09	3.06052e-08	76.4706	0.981525	41.8259	0.35578	Gm21988
Akap13	109.721	-1.73468	0.294952	-6.08802	1.14317e-09	3.12817e-08	29.902	0.31777	51.8047	0.677916	Akap13
Angptl4	53.3877	-2.70061	0.464683	-6.08566	1.16014e-09	3.17088e-08	9.31373	0.0876893	33.3333	0.427898	Angptl4
9930111J21Rik2	75.7398	1.97162	0.336688	6.08266	1.18202e-09	3.22687e-08	54.4118	0.719376	12.9512	0.141893	9930111J21Rik2
Ptpn13	61.8482	-2.37856	0.408318	-6.08157	1.19013e-09	3.24521e-08	13.2353	0.128013	35.6688	0.477997	Ptpn13
Tinagl1	41.6353	-3.4537	0.592343	-6.07727	1.22246e-09	3.32945e-08	3.43137	0.0346838	25.69	0.319524	Tinagl1
Slc25a30	29.4519	4.15066	0.705382	6.07523	1.23811e-09	3.36813e-08	30.8824	0.35362	1.4862	0.0119971	Slc25a30
Thap3	44.1605	-3.14233	0.54145	-6.07068	1.2737e-09	3.46089e-08	5.88235	0.060793	33.5456	0.39515	Thap3
Ptn	1591.73	15.2722	3.17496	6.06799	1.29523e-09	3.51527e-08	100	3.67862	0	0	Ptn
Axin2	63.9165	2.23102	0.38357	6.06243	1.34079e-09	3.63468e-08	46.5686	0.597812	10.828	0.112704	Axin2
Trps1	112.067	-1.74608	0.298115	-6.05894	1.37019e-09	3.71005e-08	26.4706	0.30661	51.5924	0.706575	Trps1
Gm47283	41.2752	-3.42764	0.591086	-6.05752	1.38234e-09	3.7386e-08	5.88235	0.0480961	33.3333	0.346108	Gm47283
Nono	112.189	1.63805	0.279947	6.04749	1.47117e-09	3.97421e-08	70.098	0.964903	25.0531	0.267348	Nono
Tspan31	61.337	2.1822	0.376898	6.03717	1.56839e-09	4.23192e-08	48.5294	0.603853	10.828	0.109438	Tspan31
P4hb	135.589	1.4549	0.248042	6.03531	1.58654e-09	4.27594e-08	71.0784	1.02741	31.8471	0.345406	P4hb
Kmt2c	62.1061	-2.38999	0.413826	-6.03225	1.61697e-09	4.35288e-08	12.7451	0.11907	43.3121	0.505543	Kmt2c
Ankrd12	96.3483	-1.84102	0.316467	-6.03062	1.63335e-09	4.3919e-08	21.5686	0.258148	51.5924	0.650387	Ankrd12
Tpm3	167.457	1.29855	0.220872	6.02349	1.70699e-09	4.58461e-08	71.5686	1.06573	39.0658	0.420822	Tpm3
Nxn	45.6926	-3.17688	0.554298	-6.02169	1.72604e-09	4.6304e-08	4.90196	0.0573856	28.4501	0.352146	Nxn
Myo1b	426.174	0.856907	0.144139	6.01909	1.754e-09	4.7e-08	96.5686	1.98298	53.5032	0.946098	Myo1b
Arhgap24	89.3218	-1.89237	0.326813	-6.0154	1.79447e-09	4.8029e-08	21.0784	0.227774	40.3397	0.558219	Arhgap24
Rnd3	92.0114	1.76002	0.303527	6.01221	1.83006e-09	4.89251e-08	53.9216	0.727587	14.862	0.179173	Rnd3
Spock2	41.1246	3.43854	0.600599	6.00965	1.85919e-09	4.96467e-08	6.86275	0.0965103	2.9724	0.0329642	Spock2
Carmn	55.2756	-6.12083	1.00117	-6.00861	1.87124e-09	4.99111e-08	0.980392	0.00969442	41.6136	0.511991	Carmn
Adamts5	40.8023	-3.41996	0.594449	-6.00462	1.91779e-09	5.10942e-08	2.94118	0.0337244	23.3546	0.307913	Adamts5
Peli2	120.739	-1.64927	0.283738	-6.00439	1.92056e-09	5.11093e-08	33.8235	0.381684	56.9002	0.773921	Peli2
Mtus1	96.3639	-1.84203	0.318166	-6.00364	1.92946e-09	5.12874e-08	24.5098	0.276192	50.9554	0.659303	Mtus1
Retreg1	102.609	-1.7379	0.299869	-6.00239	1.94431e-09	5.16231e-08	25.9804	0.293288	40.3397	0.604149	Retreg1
Nhs	55.0325	-2.80239	0.491612	-6.00117	1.95898e-09	5.19533e-08	7.35294	0.0826921	30.1486	0.407814	Nhs
Srpr	108.785	1.67484	0.288823	5.99619	2.01997e-09	5.35095e-08	70.5882	0.982622	22.293	0.242123	Srpr
Rpl37a	486.06	-0.833396	0.140806	-5.98542	2.15834e-09	5.711e-08	87.2549	1.48874	82.1656	1.45651	Rpl37a
Krit1	64.7913	-2.30423	0.402147	-5.98429	2.17339e-09	5.74426e-08	13.7255	0.15709	40.9766	0.497379	Krit1
Ptgis	54.4365	-6.10007	1.00249	-5.9779	2.26037e-09	5.96739e-08	0.490196	0.00355569	18.6837	0.299996	Ptgis
Ajap1	28.4788	4.10206	0.709781	5.97384	2.31734e-09	6.11084e-08	28.4314	0.34482	1.4862	0.0134135	Ajap1
Ldb3	42.3177	-5.17863	0.874097	-5.96836	2.39647e-09	6.31233e-08	1.47059	0.0156191	23.9915	0.323143	Ldb3
Ncstn	75.7126	1.94587	0.339744	5.95739	2.56303e-09	6.74341e-08	60.7843	0.751382	14.862	0.15812	Ncstn
Galnt16	38.4067	-4.63511	0.796895	-5.94645	2.74014e-09	7.20125e-08	1.96078	0.0153806	25.4777	0.31578	Galnt16
Ajuba	124.392	1.60591	0.279375	5.94572	2.75242e-09	7.22534e-08	70.5882	0.99202	23.9915	0.290451	Ajuba
Atf6b	43.7524	2.63638	0.464612	5.94289	2.80035e-09	7.34286e-08	42.6471	0.504073	5.73248	0.0624895	Atf6b
Lox	38.4133	-3.84981	0.673448	-5.93978	2.8541e-09	7.47536e-08	2.45098	0.0235527	23.1423	0.290724	Lox
Fgfr2	128.016	-8.23751	1.29427	-5.93938	2.86103e-09	7.48508e-08	0.490196	0.00434297	69.0021	0.942837	Fgfr2
Clec2d	71.0908	-2.18609	0.384118	-5.93904	2.86697e-09	7.49217e-08	14.2157	0.164557	36.0934	0.493124	Clec2d
Tspan6	43.3447	2.7221	0.481181	5.93541	2.93104e-09	7.64569e-08	42.6471	0.499174	5.30786	0.0540221	Tspan6
Prrt1	30.0837	5.35591	0.903507	5.93534	2.9323e-09	7.64569e-08	30.3922	0.354044	0.636943	0.00665681	Prrt1
Gpx8	108.288	1.58783	0.276815	5.92761	3.07377e-09	8.00558e-08	74.0196	0.979331	22.9299	0.265628	Gpx8
Zfp385a	28.4894	4.89216	0.837831	5.92284	3.1643e-09	8.23214e-08	36.2745	0.396351	0.849257	0.00888295	Zfp385a
Gm12481	42.6129	-3.08736	0.54797	-5.90559	3.51395e-09	9.11691e-08	8.82353	0.0830015	40.552	0.389907	Gm12481
Gm10925	3312.68	0.460191	0.0782383	5.90557	3.5143e-09	9.11691e-08	100	3.72949	100	3.15349	Gm10925
Map3k7cl	41.3328	-5.14479	0.878066	-5.90548	3.51616e-09	9.11691e-08	1.47059	0.0134557	22.9299	0.297269	Map3k7cl
Adcy6	90.7893	1.75031	0.30773	5.90412	3.54537e-09	9.18238e-08	59.8039	0.776363	18.896	0.206	Adcy6
Rabgap1l	55.9184	-2.49761	0.443896	-5.90079	3.6176e-09	9.35904e-08	10.2941	0.110332	36.0934	0.434835	Rabgap1l
Ehbp1	47.5981	-2.95393	0.525244	-5.89802	3.67881e-09	9.50679e-08	6.86275	0.0755969	31.6348	0.390306	Ehbp1
Rpl5	271.668	1.01533	0.175247	5.8977	3.68594e-09	9.51465e-08	87.7451	1.47703	60.7219	0.698597	Rpl5
Ftl1	659.25	0.733002	0.125593	5.89497	3.74747e-09	9.66273e-08	96.5686	2.19667	84.5011	1.43487	Ftl1
Sipa1l3	55.7921	-2.43293	0.432617	-5.89238	3.80661e-09	9.80435e-08	11.2745	0.104177	37.5796	0.462933	Sipa1l3
Cavin3	87.8154	-1.8345	0.323724	-5.88849	3.89742e-09	1.00271e-07	24.5098	0.251272	41.6136	0.553824	Cavin3
Olfml2b	36.5314	-3.98349	0.702242	-5.88683	3.93672e-09	1.0117e-07	2.45098	0.0235308	26.7516	0.318656	Olfml2b
Setd5	101.381	-1.6953	0.298745	-5.87854	4.13911e-09	1.06254e-07	25	0.284329	54.3524	0.68805	Setd5
Meis1	120.793	-8.14588	1.2941	-5.87828	4.14556e-09	1.06302e-07	0.490196	0.00314229	65.6051	0.92791	Meis1
Ccn2	109.27	-1.62405	0.285798	-5.87754	4.16403e-09	1.06658e-07	24.5098	0.289732	38.4289	0.561412	Ccn2
Chd6	82.2295	-1.91163	0.338516	-5.87443	4.24297e-09	1.0856e-07	18.1373	0.205238	48.62	0.604646	Chd6
Naalad2	112.381	1.58608	0.279239	5.87381	4.25882e-09	1.08809e-07	68.1373	0.932498	22.9299	0.276798	Naalad2
Jph2	36.5966	-3.98459	0.70441	-5.87369	4.26205e-09	1.08809e-07	2.94118	0.0243835	25.2654	0.304212	Jph2
Lipe	36.4036	-4.23997	0.745128	-5.87272	4.28698e-09	1.09325e-07	2.45098	0.0231781	28.2378	0.341317	Lipe
Plod1	54.5808	2.32421	0.414613	5.86929	4.37654e-09	1.11487e-07	48.5294	0.58463	9.76645	0.0976817	Plod1
Pcna	85.289	1.75259	0.310229	5.86211	4.57011e-09	1.1629e-07	48.5294	0.644491	16.7728	0.194123	Pcna
Slc1a4	51.5938	2.34569	0.419539	5.85489	4.77314e-09	1.21323e-07	46.5686	0.54738	7.85563	0.0788542	Slc1a4
Nbeal1	143.279	-1.48808	0.26217	-5.85156	4.86971e-09	1.23596e-07	33.8235	0.409548	66.6667	0.898135	Nbeal1
Foxd1	76.3537	8.16427	1.27814	5.85145	4.87319e-09	1.23596e-07	61.7647	0.821576	0.212314	0.00188986	Foxd1
Slc39a1	79.2968	1.81309	0.322012	5.85057	4.8989e-09	1.24082e-07	59.3137	0.752557	15.9236	0.167912	Slc39a1
Errfi1	80.719	-1.94669	0.346459	-5.85043	4.90304e-09	1.24082e-07	17.6471	0.188545	32.9087	0.459745	Errfi1
Erbin	84.5424	-1.8635	0.331549	-5.84449	5.08109e-09	1.28448e-07	20.5882	0.227375	48.4076	0.597483	Erbin
Gm7331	46.3767	-2.81024	0.504903	-5.84248	5.14287e-09	1.29746e-07	13.2353	0.09582	49.4692	0.414905	Gm7331
Ndufa11	77.4723	-1.97706	0.352611	-5.84246	5.1436e-09	1.29746e-07	20.5882	0.213929	44.1614	0.544893	Ndufa11
Nedd4	678.451	0.69654	0.120366	5.84085	5.1934e-09	1.3086e-07	98.0392	2.35251	88.9597	1.58948	Nedd4
Ifitm3	533.062	0.811353	0.140753	5.83588	5.35062e-09	1.34676e-07	95.5882	2.09335	75.1592	1.23694	Ifitm3
Sntb2	73.5346	-2.02367	0.362317	-5.83112	5.50568e-09	1.38429e-07	17.6471	0.180035	42.0382	0.514479	Sntb2
Ppp1ca	173.759	1.26179	0.222322	5.82233	5.8033e-09	1.45754e-07	83.3333	1.2721	39.4904	0.464692	Ppp1ca
Rpl6l	74.9785	-1.98356	0.35553	-5.8203	5.87413e-09	1.47373e-07	25.9804	0.227612	52.017	0.527722	Rpl6l
Dennd4a	40.5979	-3.24182	0.586727	-5.81441	6.08492e-09	1.52497e-07	4.90196	0.041876	24.6285	0.291075	Dennd4a
Mt1	104.944	-1.65483	0.295267	-5.80898	6.28555e-09	1.57355e-07	26.4706	0.304303	26.9639	0.413201	Mt1
Gm15421	41.4184	-3.03607	0.549022	-5.80865	6.29782e-09	1.57493e-07	7.35294	0.0671947	41.8259	0.378996	Gm15421
Lrrc8b	81.8653	1.77127	0.316902	5.80749	6.34156e-09	1.58416e-07	58.8235	0.728245	16.3482	0.179828	Lrrc8b
Myo9a	76.9638	-1.96649	0.352996	-5.80622	6.38975e-09	1.59449e-07	18.6275	0.199341	46.4968	0.57668	Myo9a
Prkce	62.4117	-2.22399	0.402066	-5.79626	6.78112e-09	1.69033e-07	13.7255	0.14636	39.9151	0.480227	Prkce
Pde2a	30.8193	3.30122	0.597538	5.79554	6.81016e-09	1.69488e-07	44.1176	0.418801	4.4586	0.0291989	Pde2a
Magi1	40.2164	-3.24	0.58734	-5.79545	6.81394e-09	1.69488e-07	4.41176	0.0442485	23.7792	0.300917	Magi1
Cdh13	111.531	-8.02728	1.29438	-5.79362	6.88843e-09	1.71157e-07	0.490196	0.00390534	36.7304	0.620242	Cdh13
Stbd1	36.4961	-3.75177	0.676707	-5.79277	6.92362e-09	1.71848e-07	3.43137	0.0341474	26.5393	0.308092	Stbd1
Elmo2	69.7865	1.91463	0.345103	5.78247	7.36132e-09	1.82517e-07	51.4706	0.648612	13.8004	0.149153	Elmo2
Ppp1r15a	154.952	1.28358	0.22787	5.78213	7.37613e-09	1.82689e-07	60.2941	0.928892	29.087	0.36621	Ppp1r15a
Cmtm3	45.0757	2.46951	0.448994	5.77429	7.72801e-09	1.912e-07	39.2157	0.466724	6.58174	0.0710569	Cmtm3
Mast2	51.5497	-2.49427	0.454514	-5.76699	8.07013e-09	1.99452e-07	10.7843	0.109232	31.8471	0.39499	Mast2
Adamts15	38.7892	-5.02731	0.885651	-5.76387	8.22046e-09	2.02952e-07	1.47059	0.0107049	22.7176	0.3029	Adamts15
Pakap-2	241.3	1.06433	0.188371	5.76183	8.3209e-09	2.05214e-07	81.8627	1.30878	54.7771	0.649997	Pakap-2
Tmem164	49.2738	-2.64177	0.483005	-5.75681	8.57185e-09	2.11178e-07	9.80392	0.0941825	33.9703	0.405199	Tmem164
Atp1b3	112.698	1.5085	0.270872	5.75426	8.70222e-09	2.14163e-07	67.1569	0.916676	24.2038	0.26052	Atp1b3
Lrch3	65.2868	-2.11701	0.385098	-5.75109	8.86716e-09	2.17991e-07	14.7059	0.170559	40.9766	0.500229	Lrch3
Esyt2	126.093	-1.48399	0.267241	-5.73641	9.67048e-09	2.37489e-07	35.7843	0.389391	51.5924	0.714177	Esyt2
Luc7l2	176.679	-1.27075	0.227481	-5.73566	9.71316e-09	2.38285e-07	47.549	0.585768	71.9745	1.00763	Luc7l2
Cmip	46.9915	-5.86074	1.00991	-5.73341	9.84325e-09	2.41222e-07	0.980392	0.0112541	31.2102	0.398854	Cmip
Khsrp	67.3598	2.05913	0.375558	5.73254	9.89401e-09	2.4221e-07	53.4314	0.650806	12.3142	0.132234	Khsrp
Cox7c-ps1	62.7281	2.01166	0.366734	5.73196	9.92762e-09	2.42777e-07	42.1569	0.596021	18.0467	0.143762	Cox7c-ps1
Prickle1	52.1282	-2.59149	0.47605	-5.72635	1.02613e-08	2.50674e-07	9.80392	0.0944124	29.9363	0.387865	Prickle1
Banf1	81.6425	1.77929	0.323413	5.72548	1.03144e-08	2.51706e-07	53.9216	0.726169	16.1359	0.16791	Banf1
Rps29	454.021	0.834738	0.147835	5.7237	1.04231e-08	2.54091e-07	93.6275	1.92653	71.3376	1.04137	Rps29
Lcorl	57.8455	-2.35759	0.433352	-5.72205	1.05244e-08	2.56292e-07	12.2549	0.130437	32.9087	0.426689	Lcorl
Aco2	115.025	1.46864	0.26514	5.71987	1.06606e-08	2.59338e-07	68.1373	0.9322	27.6008	0.303053	Aco2
Ccn1	205.957	-1.26214	0.22653	-5.7177	1.07978e-08	2.62401e-07	31.3725	0.464079	46.0722	0.78425	Ccn1
Hdac8	46.176	-5.8332	1.0092	-5.71146	1.12008e-08	2.71909e-07	0.980392	0.00779566	30.7856	0.389985	Hdac8
Cox8a	498.853	0.81598	0.144902	5.70511	1.16266e-08	2.81951e-07	97.0588	2.09511	78.1316	1.23683	Cox8a
Rasal2	57.7065	-2.3149	0.425899	-5.70406	1.1699e-08	2.83411e-07	12.7451	0.121845	35.4565	0.440437	Rasal2
Gtdc1	40.8817	-3.01434	0.556303	-5.70357	1.17321e-08	2.83918e-07	4.90196	0.052661	26.327	0.31998	Gtdc1
Tuba1b	140.426	1.34086	0.242078	5.7009	1.19174e-08	2.88101e-07	61.2745	0.939904	26.9639	0.305813	Tuba1b
Atf3	135.792	-1.42401	0.257812	-5.6968	1.22074e-08	2.94806e-07	29.4118	0.370184	33.121	0.542574	Atf3
Myo6	80.9836	-1.90255	0.349726	-5.68155	1.33477e-08	3.22009e-07	19.1176	0.226932	42.6752	0.565919	Myo6
Dock4	41.6036	-2.93057	0.543175	-5.6802	1.34536e-08	3.24038e-07	4.90196	0.0527754	26.9639	0.324897	Dock4
Cyb5r1	26.7239	3.98007	0.730373	5.68012	1.34597e-08	3.24038e-07	29.4118	0.325212	1.4862	0.014879	Cyb5r1
Adamts17	75.9794	-1.90231	0.349445	-5.67958	1.35026e-08	3.24733e-07	18.6275	0.201379	22.0807	0.358171	Adamts17
Acat1	103.744	1.56494	0.285637	5.67675	1.37279e-08	3.2981e-07	66.1765	0.877088	22.7176	0.252658	Acat1
Cystm1	71.7549	1.84615	0.33912	5.67569	1.3813e-08	3.31513e-07	50.4902	0.658923	14.0127	0.156656	Cystm1
Adm	27.8124	3.53134	0.652681	5.67117	1.41822e-08	3.40023e-07	24.0196	0.291809	1.91083	0.0195173	Adm
Trim2	34.4485	-4.45787	0.809335	-5.66946	1.43249e-08	3.4309e-07	1.96078	0.0170025	25.2654	0.312284	Trim2
Wwc2	75.783	-1.92812	0.355506	-5.66558	1.46526e-08	3.50576e-07	17.6471	0.176416	43.7367	0.541599	Wwc2
Abtb2	34.1582	-3.86481	0.712678	-5.66431	1.47614e-08	3.52816e-07	2.94118	0.0253021	19.3206	0.250113	Abtb2
Msrb3	150.767	-1.41643	0.257995	-5.66064	1.5081e-08	3.59974e-07	37.2549	0.448966	54.3524	0.791856	Msrb3
Pid1	152.635	1.61112	0.295474	5.66052	1.50919e-08	3.59974e-07	77.451	1.15689	22.9299	0.316073	Pid1
Tmem254	58.4316	2.06193	0.381537	5.65934	1.51953e-08	3.62069e-07	48.5294	0.598899	10.1911	0.100734	Tmem254
Sf1	91.0881	1.67968	0.308562	5.65685	1.54176e-08	3.66988e-07	60.2941	0.769207	20.1699	0.21652	Sf1
Rps13-ps4	44.3391	-2.8053	0.524085	-5.65525	1.55621e-08	3.7005e-07	13.2353	0.106621	53.0786	0.43065	Rps13-ps4
Notch4	34.6812	2.90184	0.542218	5.6446	1.65563e-08	3.93288e-07	30.3922	0.357823	3.82166	0.0369856	Notch4
Smurf2	115.225	-1.50625	0.276183	-5.64245	1.67643e-08	3.97823e-07	32.3529	0.371621	54.3524	0.717043	Smurf2
Rnf44	44.1582	2.43525	0.45412	5.64052	1.69537e-08	4.01905e-07	38.2353	0.447826	6.58174	0.0713932	Rnf44
Arhgap31	96.0299	-1.73366	0.320509	-5.6327	1.77409e-08	4.20138e-07	26.4706	0.290157	39.4904	0.568048	Arhgap31
Ralgps2	36.078	-4.9234	0.888245	-5.62911	1.81142e-08	4.28544e-07	1.47059	0.0121872	26.5393	0.325747	Ralgps2
Acvr2a	50.0408	-2.44457	0.457938	-5.61976	1.91221e-08	4.51928e-07	10.2941	0.100184	29.2994	0.381069	Acvr2a
Tmod3	174.049	1.19367	0.217811	5.61868	1.92427e-08	4.54315e-07	76.4706	1.1759	39.2781	0.472164	Tmod3
Pced1b	46.3148	-2.80725	0.527025	-5.61736	1.93892e-08	4.57309e-07	7.84314	0.0787517	32.6964	0.39338	Pced1b
Atp7a	97.458	-1.6837	0.311818	-5.61698	1.94326e-08	4.57869e-07	28.9216	0.317435	40.9766	0.591671	Atp7a
Axl	260.248	0.995586	0.180629	5.61547	1.96029e-08	4.61413e-07	83.3333	1.48462	57.3248	0.760885	Axl
Arid1a	163.102	1.23976	0.226884	5.61247	1.99463e-08	4.69022e-07	70.098	1.0785	39.4904	0.461919	Arid1a
Cstf3	37.4652	-3.1231	0.586743	-5.60942	2.03008e-08	4.76874e-07	5.39216	0.0539962	23.1423	0.275119	Cstf3
Slc25a39	50.6958	2.2758	0.426284	5.60924	2.03215e-08	4.76879e-07	45.5882	0.53987	8.28025	0.0812277	Slc25a39
Rab1a	158.74	1.27714	0.234193	5.60643	2.06547e-08	4.84208e-07	72.549	1.063	35.4565	0.413673	Rab1a
Myof	35.8344	-4.91161	0.890764	-5.60477	2.08533e-08	4.88371e-07	0.980392	0.0105641	27.3885	0.314606	Myof
Phkb	37.5039	-3.1199	0.587152	-5.60435	2.09037e-08	4.89057e-07	4.41176	0.0441637	27.1762	0.315787	Phkb
Coq10b	73.5525	-1.91335	0.356934	-5.60236	2.11447e-08	4.94199e-07	19.1176	0.187994	37.5796	0.483391	Coq10b
Thrb	33.3676	-4.40555	0.811618	-5.59709	2.17984e-08	5.08964e-07	1.96078	0.0218859	24.2038	0.296415	Thrb
Zfp36	338.272	0.92536	0.168129	5.59688	2.18249e-08	5.09072e-07	64.2157	1.27597	51.1677	0.762048	Zfp36
Zbtb16	92.4553	-7.73986	1.29513	-5.59359	2.22426e-08	5.18295e-07	0.490196	0.00390534	49.8938	0.707975	Zbtb16
Serping1	62.9055	-2.09451	0.39282	-5.59209	2.24355e-08	5.22267e-07	14.2157	0.146988	39.0658	0.481428	Serping1
Ubr3	76.4874	-1.87371	0.35013	-5.59026	2.26728e-08	5.27263e-07	19.1176	0.208147	47.1338	0.570773	Ubr3
Epas1	502.746	0.750843	0.135956	5.58742	2.30467e-08	5.35422e-07	96.0784	2.06942	69.4268	1.19157	Epas1
Rpl28	342.076	0.86889	0.157941	5.58575	2.32692e-08	5.4005e-07	92.1569	1.61777	68.7898	0.860678	Rpl28
Fbxo11	81.9143	-1.83811	0.343411	-5.58423	2.34735e-08	5.44248e-07	23.5294	0.247104	48.8323	0.593214	Fbxo11
Zfp407	36.9898	-3.25007	0.61371	-5.57939	2.41366e-08	5.59065e-07	4.41176	0.04728	25.69	0.302622	Zfp407
Pdlim4	35.0358	-4.86961	0.890968	-5.56719	2.58881e-08	5.99037e-07	0.980392	0.00871762	19.9575	0.268069	Pdlim4
Lgals3bp	42.3307	2.46557	0.466654	5.56647	2.59951e-08	6.00915e-07	36.7647	0.455524	6.15711	0.0614784	Lgals3bp
Tob1	78.6097	1.75406	0.328512	5.56453	2.62865e-08	6.07045e-07	46.0784	0.594053	15.9236	0.181312	Tob1
Cdk8	59.0817	-2.32299	0.441102	-5.56059	2.68866e-08	6.20288e-07	12.7451	0.131781	37.5796	0.457464	Cdk8
Kat6b	49.4514	-2.42315	0.459301	-5.55978	2.70113e-08	6.22546e-07	8.82353	0.106364	34.3949	0.402242	Kat6b
Dpysl3	42.213	-5.68941	1.01735	-5.55723	2.74089e-08	6.31083e-07	0.980392	0.0134923	25.0531	0.324227	Dpysl3
Mospd1	41.4579	2.48287	0.47141	5.55182	2.82703e-08	6.50273e-07	41.6667	0.478781	6.15711	0.0589428	Mospd1
Fut8	52.4328	-2.32611	0.441103	-5.55087	2.84247e-08	6.53177e-07	9.31373	0.10117	34.8195	0.425819	Fut8
Clasp2	80.0817	-1.81353	0.34168	-5.54446	2.94861e-08	6.76898e-07	21.5686	0.236389	43.5244	0.537788	Clasp2
Ahnak	173.423	-1.22024	0.226085	-5.54425	2.95223e-08	6.7706e-07	48.5294	0.569834	64.9682	0.929919	Ahnak
R3hdm4	67.6426	1.87856	0.354544	5.54126	3.00305e-08	6.88037e-07	51.4706	0.645777	14.6497	0.144009	R3hdm4
Rpl22	294.647	-0.946247	0.173864	-5.54084	3.01017e-08	6.88987e-07	66.1765	0.988105	75.5839	1.20809	Rpl22
Tbx3os2	41.8128	-5.67405	1.01823	-5.54014	3.02233e-08	6.9109e-07	0.490196	0.00990418	33.758	0.39123	Tbx3os2
Myocd	88.1378	-7.65954	1.29689	-5.53604	3.09385e-08	7.06749e-07	0.490196	0.00410282	36.3057	0.569171	Myocd
Mllt3	130.856	-1.39664	0.260594	-5.53533	3.10636e-08	7.08365e-07	34.8039	0.407019	52.4416	0.755	Mllt3
Rpl7	481.876	-0.778433	0.142294	-5.5353	3.10702e-08	7.08365e-07	84.3137	1.44011	84.9257	1.4868	Rpl7
Spry2	80.6135	1.71408	0.322869	5.53202	3.16559e-08	7.21011e-07	48.5294	0.658026	14.4374	0.164358	Spry2
Bcam	111.211	1.46526	0.274123	5.53172	3.17098e-08	7.2153e-07	65.6863	0.887464	24.4161	0.281118	Bcam
Ptch1	53.2895	-2.29224	0.436979	-5.52201	3.3515e-08	7.6186e-07	12.2549	0.119762	35.4565	0.433659	Ptch1
Cped1	94.159	-1.63017	0.306897	-5.5207	3.37661e-08	7.66818e-07	24.0196	0.285623	28.8747	0.448219	Cped1
Tspan3	159.807	1.23192	0.229505	5.51744	3.43981e-08	7.80038e-07	81.3725	1.18415	37.7919	0.438603	Tspan3
Vcan	34.175	-4.83724	0.892981	-5.51735	3.44154e-08	7.80038e-07	1.47059	0.0115431	14.2251	0.199024	Vcan
Luzp1	77.1741	-1.89458	0.35929	-5.51612	3.46566e-08	7.84739e-07	19.6078	0.204444	41.4013	0.519957	Luzp1
Mkln1	114.182	-1.50176	0.28245	-5.5119	3.54973e-08	8.02993e-07	32.3529	0.37613	55.414	0.728051	Mkln1
Gm45062	39.4702	-2.95093	0.56616	-5.51044	3.57928e-08	8.08889e-07	8.33333	0.0611178	39.9151	0.356854	Gm45062
Cdkn1b	84.2182	1.75647	0.332814	5.50862	3.61654e-08	8.16517e-07	54.902	0.740389	17.1975	0.18529	Cdkn1b
1700025G04Rik	38.7786	-2.92395	0.561429	-5.50335	3.72638e-08	8.40498e-07	5.88235	0.0668598	28.6624	0.323976	1700025G04Rik
Rbfox2	120.154	-1.49873	0.282075	-5.50217	3.75155e-08	8.45354e-07	31.8627	0.367474	52.4416	0.709783	Rbfox2
mt-Rnr2	2882.56	-0.43973	0.080162	-5.50189	3.75739e-08	8.45849e-07	99.5098	3.35305	99.5754	3.39879	mt-Rnr2
Ldha	105.887	1.47425	0.277769	5.49752	3.85168e-08	8.66237e-07	62.2549	0.883344	23.5669	0.251482	Ldha
Bcl9l	88.7697	1.59431	0.301726	5.49111	3.99425e-08	8.97431e-07	55.8824	0.730688	20.8068	0.222143	Bcl9l
Ncor1	220.612	-1.06897	0.19913	-5.49051	4.00781e-08	8.99608e-07	56.8627	0.761077	73.2484	1.08872	Ncor1
Cp	65.9414	1.93997	0.370356	5.48692	4.09013e-08	9.172e-07	47.0588	0.607248	9.55414	0.111936	Cp
Il34	85.6719	1.62579	0.308527	5.48621	4.10647e-08	9.19976e-07	54.902	0.761641	14.0127	0.177023	Il34
Csf1r	24.5487	4.63279	0.868412	5.48557	4.12145e-08	9.22442e-07	7.35294	0.100456	0.849257	0.00793232	Csf1r
Bcar1	70.6387	1.84308	0.35147	5.48225	4.19942e-08	9.38988e-07	57.3529	0.695332	14.0127	0.151391	Bcar1
Aebp1	33.4494	-3.41618	0.657043	-5.47671	4.33306e-08	9.67938e-07	3.92157	0.0350746	24.2038	0.280268	Aebp1
Cat	73.947	1.80947	0.34549	5.47419	4.39514e-08	9.80865e-07	57.3529	0.712568	14.2251	0.159825	Cat
Mrc2	54.5301	2.07092	0.397582	5.47194	4.45126e-08	9.92434e-07	46.0784	0.568952	9.55414	0.0975151	Mrc2
Pdk2	25.7116	3.55327	0.683248	5.47038	4.49076e-08	1.00028e-06	29.4118	0.340161	1.91083	0.0189206	Pdk2
Ghitm	73.5736	1.77515	0.33922	5.46697	4.5779e-08	1.01787e-06	58.8235	0.716204	15.7113	0.16407	Ghitm
Lin7a	26.2674	3.42989	0.661093	5.46695	4.57847e-08	1.01787e-06	28.9216	0.322256	1.06157	0.015529	Lin7a
Rock1	244.029	-1.00624	0.187925	-5.46502	4.62863e-08	1.02744e-06	59.8039	0.830184	74.9469	1.11998	Rock1
Gm13341	25.5958	3.54744	0.682618	5.46495	4.63038e-08	1.02744e-06	27.451	0.325418	1.69851	0.0190637	Gm13341
Rab3a	42.0252	2.3965	0.462871	5.46417	4.65067e-08	1.03096e-06	40.1961	0.474524	6.36943	0.0685607	Rab3a
Pan3	97.468	-1.58642	0.301923	-5.46216	4.70365e-08	1.04171e-06	27.9412	0.298824	49.2569	0.639439	Pan3
Snrpert	26.5631	3.44536	0.665055	5.46106	4.73298e-08	1.04721e-06	31.8627	0.337023	3.39703	0.0230274	Snrpert
Pabpc1	329.509	0.890803	0.165899	5.45838	4.80501e-08	1.06213e-06	84.8039	1.57756	59.0234	0.845916	Pabpc1
Chst14	36.283	2.61131	0.505923	5.45684	4.84671e-08	1.07033e-06	35.7843	0.39615	4.88323	0.0495004	Chst14
Ddx5	589.393	0.682445	0.126431	5.45347	4.93963e-08	1.08981e-06	98.0392	2.1952	87.2611	1.46338	Ddx5
Hnrnpu	198.393	1.07546	0.202005	5.44753	5.10749e-08	1.12578e-06	80.3922	1.2538	43.5244	0.535824	Hnrnpu
Zhx3	39.2932	-2.93185	0.570773	-5.4465	5.13695e-08	1.1312e-06	6.37255	0.0585169	29.9363	0.331127	Zhx3
Cygb	26.9966	3.33198	0.646208	5.44146	5.28451e-08	1.16162e-06	20.5882	0.27391	2.33546	0.0257832	Cygb
Dmxl1	56.6577	-2.15564	0.417351	-5.44144	5.28508e-08	1.16162e-06	13.2353	0.131349	36.518	0.439843	Dmxl1
Hip1	97.9862	-1.73443	0.332852	-5.43805	5.38681e-08	1.18286e-06	23.5294	0.262607	47.5584	0.636755	Hip1
Hmgn2	67.2484	1.89856	0.365977	5.43461	5.49171e-08	1.20475e-06	49.0196	0.54292	13.5881	0.115438	Hmgn2
Neat1	35.5377	-3.31002	0.647429	-5.42623	5.75583e-08	1.2615e-06	3.43137	0.0406983	19.5329	0.258488	Neat1
Pcgf5	32.7744	-4.76836	0.897778	-5.42468	5.80579e-08	1.27126e-06	0.980392	0.0111142	23.3546	0.286035	Pcgf5
Ednrb	33.0706	-4.78553	0.903428	-5.40981	6.3091e-08	1.38016e-06	1.47059	0.0123026	15.2866	0.21479	Ednrb
Macrod2	32.4286	-4.75121	0.898106	-5.40566	6.45688e-08	1.41116e-06	1.47059	0.013481	21.2314	0.265566	Macrod2
Hsp90b1	386.351	0.873767	0.164319	5.40221	6.58247e-08	1.43726e-06	89.2157	1.77329	67.0913	1.00835	Hsp90b1
Jmjd1c	83.5439	-1.78319	0.345733	-5.40184	6.59598e-08	1.43885e-06	23.5294	0.25166	44.7983	0.561682	Jmjd1c
Pcdhga11	31.3645	2.90157	0.570037	5.39748	6.75833e-08	1.47289e-06	91.1765	0.440999	31.6348	0.0471177	Pcdhga11
Cnn1	77.0634	-7.45501	1.29677	-5.39729	6.76545e-08	1.47305e-06	0.490196	0.0047673	25.0531	0.422145	Cnn1
Gm45837	30.9978	2.88676	0.567235	5.39348	6.91077e-08	1.50329e-06	43.1373	0.411783	5.30786	0.0386184	Gm45837
Hbegf	133.157	-1.33471	0.255504	-5.39243	6.95119e-08	1.51066e-06	32.3529	0.397326	44.3737	0.694403	Hbegf
Gpr137	30.7984	3.0757	0.605045	5.38608	7.20121e-08	1.56354e-06	32.3529	0.375266	2.9724	0.0304396	Gpr137
Copz1	51.2961	2.2519	0.441315	5.3854	7.22843e-08	1.56798e-06	44.6078	0.522057	8.49257	0.0874969	Copz1
Scmh1	52.9585	-2.21648	0.434504	-5.38108	7.4041e-08	1.60459e-06	12.2549	0.118585	32.9087	0.40415	Scmh1
Gm26802	32.5931	-4.74064	0.904942	-5.37931	7.47706e-08	1.61889e-06	1.47059	0.0144031	18.0467	0.247568	Gm26802
Sik2	32.1045	-4.73364	0.90011	-5.37888	7.49509e-08	1.62073e-06	1.47059	0.013973	24.6285	0.290714	Sik2
Vps13b	43.5098	-2.79412	0.550796	-5.37876	7.50006e-08	1.62073e-06	6.86275	0.0701363	29.087	0.346414	Vps13b
Elp4	38.4536	-2.78601	0.549186	-5.37861	7.50649e-08	1.62073e-06	5.88235	0.0588987	26.327	0.313698	Elp4
Pou2f1	38.3714	-2.78644	0.550126	-5.36878	7.92725e-08	1.70942e-06	6.37255	0.0629328	29.5117	0.33927	Pou2f1
Lncppara	30.9434	-4.2889	0.827713	-5.36853	7.93794e-08	1.70942e-06	1.96078	0.015915	27.6008	0.292236	Lncppara
Zmym4	55.5743	-2.17024	0.426897	-5.3685	7.93935e-08	1.70942e-06	10.7843	0.124733	35.4565	0.428512	Zmym4
Mapre1	165.472	1.18427	0.226809	5.36734	7.99061e-08	1.71887e-06	74.0196	1.10733	40.552	0.474242	Mapre1
Dnajc1	79.6269	-1.73879	0.338777	-5.3666	8.02339e-08	1.72432e-06	18.6275	0.215712	40.552	0.514992	Dnajc1
Magt1	79.4464	1.66588	0.324305	5.3614	8.25798e-08	1.7731e-06	51.9608	0.680926	17.4098	0.188407	Magt1
Ddit4	32.3878	2.7855	0.55176	5.35497	8.55693e-08	1.83559e-06	31.8627	0.360335	3.82166	0.0402687	Ddit4
Hdgf	128.024	1.34834	0.260469	5.35062	8.76513e-08	1.87852e-06	64.7059	0.911095	29.2994	0.336067	Hdgf
Rfx3	30.4615	-3.93527	0.7709	-5.35008	8.79172e-08	1.88248e-06	2.45098	0.0280198	22.7176	0.264573	Rfx3
Zfp422	46.8384	2.17059	0.428205	5.34761	8.9124e-08	1.90656e-06	42.6471	0.496671	8.06794	0.084554	Zfp422
Unc5c	73.5688	-7.38262	1.29511	-5.34719	8.93306e-08	1.90923e-06	0.490196	0.003379	21.6561	0.371482	Unc5c
Rps2	236.693	-1.00264	0.191522	-5.34437	9.07324e-08	1.93633e-06	59.8039	0.808216	66.879	1.03404	Rps2
Acyp2	79.7038	-1.71356	0.335022	-5.3443	9.07655e-08	1.93633e-06	23.0392	0.242085	39.2781	0.510067	Acyp2
Atad2b	57.6278	-2.14349	0.42299	-5.34401	9.09103e-08	1.93764e-06	13.2353	0.133714	37.155	0.434847	Atad2b
Tead2	45.9479	2.21838	0.438359	5.34375	9.10436e-08	1.9387e-06	37.7451	0.460342	7.431	0.0769213	Tead2
Prdm5	33.2513	-3.22876	0.640002	-5.34005	9.29187e-08	1.97682e-06	3.43137	0.0421341	24.8408	0.302747	Prdm5
Epc1	71.2541	-1.85332	0.364361	-5.33438	9.58712e-08	2.03777e-06	17.6471	0.189544	35.0318	0.446672	Epc1
Lcor	35.8241	-3.02275	0.603039	-5.33402	9.60613e-08	2.03994e-06	5.39216	0.0538161	27.1762	0.312886	Lcor
Cnn3	218.094	1.02942	0.19738	5.33175	9.72723e-08	2.06377e-06	75.4902	1.24436	44.1614	0.573802	Cnn3
Myo18a	50.9834	2.08431	0.412109	5.3309	9.77249e-08	2.07148e-06	41.6667	0.494985	9.12951	0.0943266	Myo18a
Hadha	89.5603	1.55859	0.304371	5.32999	9.82199e-08	2.08008e-06	57.8431	0.766018	21.0191	0.21754	Hadha
Clic4	252.482	-0.991077	0.189965	-5.32888	9.88185e-08	2.09085e-06	61.2745	0.858854	70.913	1.12011	Clic4
Tmsb10b	94.0922	1.53823	0.30052	5.32405	1.01479e-07	2.14519e-06	52.9412	0.744085	22.5053	0.230047	Tmsb10b
C2cd2	66.2676	-2.03207	0.402686	-5.32219	1.02527e-07	2.16538e-06	15.1961	0.153448	28.4501	0.334074	C2cd2
Parm1	89.6277	-1.64781	0.323313	-5.31525	1.0651e-07	2.24744e-06	18.6275	0.23966	40.552	0.54045	Parm1
Ramp1	71.0391	-7.32921	1.29754	-5.30964	1.09842e-07	2.31566e-06	0.490196	0.00592568	33.758	0.496141	Ramp1
Cstpp1	40.0445	-2.63669	0.528286	-5.30338	1.13676e-07	2.39432e-06	7.35294	0.0666414	26.5393	0.329138	Cstpp1
Nhsl2	47.3714	-2.3364	0.467605	-5.29632	1.1816e-07	2.48649e-06	8.33333	0.085078	28.8747	0.353342	Nhsl2
Pelo	45.1033	2.22176	0.444407	5.28927	1.22805e-07	2.58191e-06	52.9412	0.500587	14.4374	0.0932466	Pelo
Fto	62.7772	-1.95427	0.388769	-5.28667	1.24566e-07	2.61657e-06	16.6667	0.168443	40.9766	0.47766	Fto
Dync1h1	95.8619	-1.57165	0.310038	-5.28459	1.25984e-07	2.64397e-06	27.9412	0.311842	48.62	0.622707	Dync1h1
Dynlrb1	158.323	1.15582	0.224776	5.284	1.26394e-07	2.65016e-06	75.4902	1.12654	37.7919	0.44871	Dynlrb1
Pde4d	69.2539	-7.29286	1.29798	-5.28088	1.28564e-07	2.69323e-06	0.490196	0.00631948	29.087	0.415712	Pde4d
Sash1	133.966	-1.33355	0.261292	-5.27967	1.29419e-07	2.7087e-06	43.1373	0.481538	58.1741	0.789995	Sash1
Sema4c	77.053	1.63331	0.323316	5.27473	1.32953e-07	2.78017e-06	50.9804	0.650901	18.0467	0.193358	Sema4c
Mta2	64.9681	1.80411	0.359015	5.27074	1.35875e-07	2.83871e-06	50.9804	0.617454	13.8004	0.142537	Mta2
Rraga	62.3012	1.8517	0.369447	5.26648	1.39068e-07	2.90281e-06	51.4706	0.622616	12.7389	0.137687	Rraga
Socs2	50.7072	-2.19582	0.441138	-5.26474	1.40388e-07	2.92773e-06	8.82353	0.0964546	33.758	0.397021	Socs2
Fndc3a	73.8738	-1.79762	0.358429	-5.26444	1.40619e-07	2.92991e-06	19.1176	0.212106	40.9766	0.513524	Fndc3a
Timp2	99.2507	-1.50906	0.298083	-5.26314	1.41612e-07	2.94797e-06	21.5686	0.264029	52.8662	0.657721	Timp2
Cd44	41.7241	-2.52941	0.510125	-5.26218	1.4236e-07	2.96088e-06	7.35294	0.0668363	27.3885	0.327404	Cd44
Amt	24.7395	3.32527	0.670469	5.25553	1.47595e-07	3.06702e-06	27.451	0.297955	2.12314	0.0248088	Amt
Anp32a	102.03	1.42828	0.282229	5.25249	1.50054e-07	3.11532e-06	62.7451	0.833727	24.2038	0.270707	Anp32a
Csnk1g2	75.8299	1.64462	0.327163	5.25128	1.51048e-07	3.13317e-06	56.8627	0.719342	17.4098	0.181619	Csnk1g2
Fbxo4	47.6571	-2.34846	0.474713	-5.25016	1.51967e-07	3.14943e-06	10.7843	0.105942	29.9363	0.387701	Fbxo4
Rin2	38.1176	-2.85776	0.581543	-5.24988	1.52196e-07	3.15134e-06	5.88235	0.0590265	26.9639	0.312182	Rin2
Pde8a	24.1344	3.43892	0.694127	5.24549	1.55866e-07	3.22447e-06	25.4902	0.291979	1.91083	0.0163073	Pde8a
Sh3glb2	43.666	2.34946	0.475828	5.2407	1.59965e-07	3.30632e-06	38.2353	0.46511	7.00637	0.0728305	Sh3glb2
Fermt2	646.23	-0.678297	0.131008	-5.24009	1.60498e-07	3.31438e-06	94.1176	1.85488	89.8089	1.87709	Fermt2
Adcyap1r1	43.8252	7.3011	1.28668	5.23335	1.66464e-07	3.43454e-06	40.1961	0.512315	0.212314	0.00188195	Adcyap1r1
Nkd2	32.848	2.64646	0.538173	5.23008	1.69436e-07	3.49276e-06	32.3529	0.359252	4.4586	0.046258	Nkd2
Sike1	71.033	1.6866	0.33771	5.22722	1.72078e-07	3.54408e-06	51.4706	0.6305	17.4098	0.176492	Sike1
Pcdhgc5	21.3437	4.09137	0.817473	5.22628	1.72956e-07	3.55899e-06	89.7059	0.409346	19.5329	0.0208276	Pcdhgc5
Dock6	265.962	0.91905	0.179374	5.22492	1.74235e-07	3.58215e-06	91.1765	1.55564	55.8386	0.767596	Dock6
Etv6	58.1431	-1.99962	0.40375	-5.22248	1.76546e-07	3.62645e-06	13.7255	0.134173	36.0934	0.43452	Etv6
Ankhd1	66.1679	-1.92203	0.387305	-5.22174	1.77251e-07	3.63772e-06	17.1569	0.176475	38.6412	0.47184	Ankhd1
S100a11	355.625	0.798706	0.155412	5.21745	1.81406e-07	3.7197e-06	84.3137	1.59294	60.2972	0.871599	S100a11
Rps6-ps4	109.28	-1.46813	0.292535	-5.21637	1.82463e-07	3.73808e-06	38.2353	0.358051	67.5159	0.657195	Rps6-ps4
Fblim1	114.82	-1.40739	0.279848	-5.21451	1.84302e-07	3.77243e-06	35.7843	0.408132	40.552	0.587728	Fblim1
Atp11a	45.5108	-2.41317	0.492363	-5.21196	1.86859e-07	3.8214e-06	8.82353	0.0952081	29.9363	0.365613	Atp11a
Mboat1	30.5221	-3.45039	0.702017	-5.21107	1.87752e-07	3.83628e-06	2.94118	0.0252884	22.7176	0.274258	Mboat1
Nabp2	55.4701	1.93622	0.391999	5.20366	1.95406e-07	3.98918e-06	48.0392	0.590088	10.1911	0.11758	Nabp2
G0s2	78.2152	-1.73032	0.349045	-5.20099	1.98231e-07	4.04328e-06	22.0588	0.235297	35.0318	0.482701	G0s2
Tfrc	48.436	2.2094	0.450523	5.20075	1.98486e-07	4.04493e-06	27.451	0.330979	7.85563	0.0833425	Tfrc
Cdo1	28.4524	-4.14004	0.830895	-5.19971	1.99602e-07	4.06412e-06	1.96078	0.0174354	22.0807	0.263439	Cdo1
Btbd9	34.9918	-2.86304	0.586913	-5.19637	2.03214e-07	4.13403e-06	5.39216	0.0561314	29.9363	0.303822	Btbd9
Esyt1	114.927	1.34975	0.269347	5.19491	2.04815e-07	4.16296e-06	67.6471	0.914599	26.5393	0.306149	Esyt1
Ckap4	94.5347	1.45884	0.292211	5.19222	2.07796e-07	4.21986e-06	47.549	0.661377	22.7176	0.239988	Ckap4
Agtr1a	63.3509	-7.13698	1.29324	-5.1856	2.15318e-07	4.3688e-06	0.490196	0.0048263	35.8811	0.507898	Agtr1a
Csnk1g1	44.1936	-2.37431	0.486312	-5.18491	2.16122e-07	4.38129e-06	9.31373	0.0966716	30.3609	0.354765	Csnk1g1
Bmper	63.2748	-7.13496	1.29345	-5.18369	2.17542e-07	4.40622e-06	0.490196	0.00509949	36.3057	0.515249	Bmper
Crispld2	63.2578	-7.13816	1.29342	-5.18265	2.18755e-07	4.42694e-06	0.490196	0.00557495	26.7516	0.388098	Crispld2
Rpl6	416.231	0.758702	0.148465	5.18234	2.19121e-07	4.43047e-06	94.1176	1.84418	78.1316	0.997969	Rpl6
Ppfia2	28.9563	-3.59047	0.732761	-5.182	2.19514e-07	4.43456e-06	2.94118	0.0314518	19.1083	0.244182	Ppfia2
Rnf217	30.6482	-3.26531	0.669529	-5.17954	2.22438e-07	4.48972e-06	2.94118	0.0359287	19.1083	0.229801	Rnf217
Ppp1cb	121.903	-1.35523	0.271055	-5.17767	2.24673e-07	4.53091e-06	39.2157	0.437559	56.051	0.741237	Ppp1cb
Ik	84.5662	1.54684	0.311683	5.17684	2.25677e-07	4.54721e-06	55.8824	0.716258	19.3206	0.210556	Ik
Klf12	55.2283	-2.05084	0.419038	-5.17642	2.26182e-07	4.55344e-06	13.2353	0.132942	29.5117	0.389591	Klf12
Limd1	165.201	1.11924	0.22219	5.17443	2.28603e-07	4.59818e-06	77.9412	1.15432	39.0658	0.47503	Limd1
Ing1	105.763	1.39709	0.280514	5.16815	2.36427e-07	4.75145e-06	59.3137	0.812352	25.9023	0.283015	Ing1
Tspan5	50.9868	-2.13838	0.438623	-5.16546	2.39843e-07	4.81593e-06	9.31373	0.0974251	29.9363	0.371144	Tspan5
Ralgapa2	28.7345	-3.57786	0.733229	-5.16319	2.42773e-07	4.87055e-06	2.94118	0.0231195	20.8068	0.239526	Ralgapa2
Purg	40.2548	-2.56063	0.527976	-5.16126	2.45298e-07	4.91696e-06	6.86275	0.077341	28.8747	0.333407	Purg
Egr2	22.2002	3.66432	0.752069	5.15287	2.56533e-07	5.13774e-06	18.6275	0.23019	1.4862	0.0144781	Egr2
Sf3b4	49.7012	2.06708	0.424712	5.15244	2.57124e-07	5.14514e-06	45.5882	0.520254	8.70488	0.0862798	Sf3b4
Vstm4	143.24	1.21916	0.24421	5.14916	2.61659e-07	5.23138e-06	71.0784	1.06082	33.121	0.416351	Vstm4
Ltbp1	61.1656	-7.0862	1.29407	-5.14626	2.65731e-07	5.30822e-06	0.490196	0.00321806	24.4161	0.368532	Ltbp1
Arpc2	279.9	0.876062	0.173513	5.14283	2.70634e-07	5.40152e-06	86.7647	1.51781	59.2357	0.782139	Arpc2
Ssb	191.214	1.07331	0.214143	5.14109	2.73156e-07	5.44718e-06	79.902	1.25317	45.8599	0.552973	Ssb
Pakap	36.8112	-2.69923	0.561356	-5.13398	2.83679e-07	5.65217e-06	6.37255	0.0713966	26.1146	0.312809	Pakap
Ndufb1	97.3026	1.40989	0.285384	5.13304	2.85095e-07	5.67551e-06	59.3137	0.799819	23.1423	0.250229	Ndufb1
Mill2	57.5145	-2.03602	0.419317	-5.13205	2.86603e-07	5.70065e-06	14.7059	0.153004	34.8195	0.431657	Mill2
Gm8325	35.3778	2.4334	0.504554	5.13122	2.87874e-07	5.72103e-06	53.4314	0.432498	14.862	0.0742186	Gm8325
Camk2n2	20.66	4.03329	0.823943	5.12968	2.90237e-07	5.75877e-06	26.4706	0.275473	1.06157	0.0112043	Camk2n2
Nipbl	152.727	-1.17257	0.235395	-5.12966	2.90268e-07	5.75877e-06	45.098	0.547272	65.3928	0.891894	Nipbl
Begain	40.1071	7.16184	1.29063	5.12899	2.91297e-07	5.77424e-06	38.2353	0.484728	0.212314	0.00262481	Begain
Pcdhgc4	21.733	3.63365	0.749799	5.12614	2.95749e-07	5.85749e-06	89.7059	0.409346	21.4437	0.0238266	Pcdhgc4
Park7	63.1599	-1.8668	0.383908	-5.12518	2.97248e-07	5.88217e-06	17.1569	0.184606	40.552	0.467578	Park7
Tagln3	39.8349	7.15125	1.29022	5.12281	3.01016e-07	5.95166e-06	39.7059	0.477928	0.212314	0.00267692	Tagln3
Gm14303	103.644	1.3664	0.276829	5.12186	3.02538e-07	5.97666e-06	55.3922	0.785594	29.2994	0.285446	Gm14303
Tns1	725.109	-0.611021	0.120486	-5.12069	3.04415e-07	6.0082e-06	93.1373	1.94016	97.6645	2.10348	Tns1
Myo9b	44.7172	-2.31412	0.480509	-5.12046	3.04788e-07	6.0082e-06	8.82353	0.0884589	29.5117	0.340729	Myo9b
Ran	145.762	1.22683	0.24743	5.12038	3.04916e-07	6.0082e-06	73.5294	1.04701	33.9703	0.391863	Ran
Tle4	43.3624	-2.33745	0.485476	-5.12023	3.05169e-07	6.0082e-06	8.33333	0.0847765	29.724	0.351254	Tle4
Gm3362	52.3546	-2.07127	0.428479	-5.11851	3.07965e-07	6.05298e-06	18.1373	0.154342	59.6603	0.451323	Gm3362
Calu	196.211	1.02229	0.204548	5.11844	3.0807e-07	6.05298e-06	75.9804	1.21816	45.4352	0.557224	Calu
Rsbn1l	56.7095	-1.99714	0.412685	-5.11835	3.08224e-07	6.05298e-06	15.1961	0.151741	36.518	0.429554	Rsbn1l
Sorbs3	37.3236	2.34641	0.487577	5.11755	3.0953e-07	6.07347e-06	38.7255	0.435415	5.52017	0.0567827	Sorbs3
Myh9	450.91	0.715823	0.141725	5.114	3.15413e-07	6.1837e-06	94.6078	1.92185	73.8854	1.17459	Myh9
Gnai1	75.2028	-1.70856	0.350639	-5.11051	3.21283e-07	6.29346e-06	21.0784	0.238105	40.552	0.515393	Gnai1
Ntm	32.9719	-2.89899	0.60527	-5.11028	3.21674e-07	6.29582e-06	5.39216	0.0525647	18.896	0.227525	Ntm
Psd3	97.979	-1.47672	0.301067	-5.10904	3.23802e-07	6.33213e-06	27.451	0.309599	46.2845	0.622608	Psd3
Fam162a	84.2054	-1.57441	0.322098	-5.10792	3.25717e-07	6.36423e-06	25.9804	0.289043	44.1614	0.557292	Fam162a
Mtpn	127.101	1.23339	0.249457	5.10625	3.28624e-07	6.41561e-06	64.7059	0.913429	33.121	0.372411	Mtpn
Otulinl	58.0986	-1.9441	0.402192	-5.10593	3.29172e-07	6.42093e-06	15.6863	0.155292	34.1826	0.433924	Otulinl
Lama5	28.2285	-4.51385	0.914277	-5.10369	3.3309e-07	6.49191e-06	0.980392	0.009294	21.0191	0.238822	Lama5
Mob3b	50.4144	-2.18374	0.454339	-5.10267	3.34895e-07	6.52161e-06	10.7843	0.113393	29.2994	0.375965	Mob3b
Tmem100	42.4356	-2.37365	0.495779	-5.10004	3.39587e-07	6.60744e-06	5.39216	0.0600932	23.5669	0.305516	Tmem100
Tnrc6c	86.0089	-1.56299	0.320093	-5.09987	3.39879e-07	6.6076e-06	24.0196	0.261505	45.2229	0.563288	Tnrc6c
Rex1bd	38.379	-2.56309	0.536421	-5.09878	3.41845e-07	6.64026e-06	7.84314	0.0742352	31.2102	0.336166	Rex1bd
Fbxl22	58.5336	-7.02669	1.30071	-5.09839	3.42552e-07	6.64843e-06	0.490196	0.00757003	22.7176	0.350827	Fbxl22
Rpl11	210.469	-1.0156	0.204053	-5.09759	3.44001e-07	6.67097e-06	62.2549	0.770414	73.2484	0.9549	Rpl11
Srgap2	47.0943	-2.24558	0.469279	-5.09465	3.49382e-07	6.76969e-06	8.82353	0.0908987	30.5732	0.355475	Srgap2
Plxnb1	54.1929	1.89142	0.392096	5.09051	3.57099e-07	6.91344e-06	46.5686	0.574415	10.6157	0.117081	Plxnb1
Btaf1	36.2044	-2.79999	0.587596	-5.08995	3.58155e-07	6.9281e-06	5.39216	0.0591343	26.327	0.290375	Btaf1
Dusp5	38.6847	-2.58579	0.542353	-5.08581	3.66059e-07	7.0751e-06	6.37255	0.0600634	21.2314	0.278952	Dusp5
Idh1	48.7827	2.07746	0.432927	5.08518	3.67271e-07	7.09264e-06	36.2745	0.468106	8.49257	0.0865603	Idh1
Pgk1	64.1421	1.72884	0.357362	5.08398	3.69608e-07	7.13183e-06	41.6667	0.539368	14.6497	0.144072	Pgk1
Tsc22d2	75.5189	-1.69882	0.351243	-5.0809	3.75652e-07	7.24245e-06	22.0588	0.225769	38.0042	0.480202	Tsc22d2
Sh3gl1	46.7755	2.11337	0.441431	5.08058	3.76281e-07	7.24855e-06	43.6275	0.506905	7.85563	0.0840209	Sh3gl1
Cnksr3	27.5589	-4.08829	0.843169	-5.07924	3.78945e-07	7.29384e-06	1.47059	0.013888	17.1975	0.217889	Cnksr3
Shroom3	503.058	-12.5151	2.90013	-5.07777	3.81896e-07	7.34453e-06	0	0	84.2887	1.99334	Shroom3
Pgam1	84.8583	1.50716	0.309798	5.07588	3.85711e-07	7.41177e-06	57.3529	0.735247	20.8068	0.21655	Pgam1
Nsd1	105.829	-1.41552	0.290184	-5.07529	3.86913e-07	7.42872e-06	31.3725	0.347264	51.38	0.670105	Nsd1
Gm7206	42.1472	-2.36846	0.497245	-5.07327	3.91033e-07	7.50163e-06	20.5882	0.115991	45.8599	0.39024	Gm7206
Col5a3	23.0259	5.43853	1.0686	5.07243	3.92764e-07	7.52862e-06	24.5098	0.273812	0.424628	0.00417576	Col5a3
Myo1e	54.677	-1.98883	0.414774	-5.072	3.93649e-07	7.53936e-06	10.7843	0.117024	34.3949	0.420273	Myo1e
Uqcrc2	102.745	1.36234	0.278942	5.07142	3.94863e-07	7.55639e-06	64.2157	0.851827	25.4777	0.277007	Uqcrc2
Chd2	66.0676	-1.85197	0.38585	-5.06849	4.0098e-07	7.66374e-06	16.6667	0.174996	36.518	0.456525	Chd2
Morf4l1-ps1	29.6526	2.71669	0.572526	5.06842	4.01132e-07	7.66374e-06	34.8039	0.320583	11.6773	0.0513902	Morf4l1-ps1
Rptor	26.9496	-4.04802	0.837775	-5.06597	4.06332e-07	7.7567e-06	1.96078	0.0180818	23.9915	0.25776	Rptor
Pa2g4	65.9251	1.7081	0.354523	5.06113	4.16784e-07	7.94969e-06	48.0392	0.59411	14.2251	0.149582	Pa2g4
Nlk	88.1421	-1.52979	0.315599	-5.06008	4.19077e-07	7.98687e-06	25	0.273337	43.3121	0.573147	Nlk
Lamp1	315.763	0.81809	0.164569	5.05526	4.298e-07	8.18453e-06	90.6863	1.67677	66.242	0.915537	Lamp1
Vamp3	65.0321	1.79683	0.374946	5.0517	4.37901e-07	8.33196e-06	54.902	0.649281	14.6497	0.147725	Vamp3
Trerf1	33.4829	-2.79006	0.590613	-5.04862	4.45014e-07	8.46037e-06	4.90196	0.0465581	24.6285	0.291339	Trerf1
Rai14	27.0448	-3.73429	0.783192	-5.04536	4.52678e-07	8.59903e-06	2.45098	0.0219067	19.7452	0.238662	Rai14
Rnf150	69.2145	-1.75359	0.366138	-5.0414	4.62146e-07	8.77171e-06	17.1569	0.18939	36.9427	0.476049	Rnf150
Mcm6	33.6216	2.46626	0.522512	5.03963	4.66421e-07	8.84563e-06	27.451	0.347743	4.67091	0.0446321	Mcm6
Tmem184b	89.4611	1.46063	0.302382	5.03528	4.7715e-07	9.04172e-06	57.8431	0.744864	22.7176	0.243753	Tmem184b
Etfb	74.9037	-1.65511	0.345246	-5.03184	4.85782e-07	9.19779e-06	27.451	0.257647	43.7367	0.509166	Etfb
Lifr	46.5647	-2.17092	0.458944	-5.02975	4.9113e-07	9.29147e-06	9.80392	0.108566	33.758	0.388522	Lifr
Pde4b	116.317	-1.33599	0.275754	-5.02508	5.03214e-07	9.51235e-06	32.8431	0.378351	35.2442	0.530126	Pde4b
Ift20	131.989	1.21649	0.250169	5.02482	5.03912e-07	9.51778e-06	73.0392	1.02071	34.8195	0.377783	Ift20
Aamp	96.407	1.40024	0.290181	5.02294	5.08871e-07	9.60365e-06	64.2157	0.800246	22.5053	0.256125	Aamp
Cdk17	38.8914	-2.4805	0.528217	-5.02234	5.10469e-07	9.62598e-06	6.86275	0.0751269	26.327	0.30862	Cdk17
Herc2	52.3998	-2.06397	0.436771	-5.01949	5.18097e-07	9.7619e-06	14.2157	0.132349	36.518	0.415355	Herc2
Zic1	284.942	12.5771	2.95506	5.01725	5.24163e-07	9.8682e-06	97.0588	1.99016	0	0	Zic1
Erbb4	54.3039	-6.90808	1.30044	-5.01465	5.31308e-07	9.99462e-06	0.490196	0.00449064	12.7389	0.228904	Erbb4
Col6a1	54.1752	-6.9002	1.30019	-5.01363	5.34137e-07	1.00397e-05	0.490196	0.00327886	37.3673	0.462438	Col6a1
Gm10443	38.6555	-2.48296	0.529093	-5.01282	5.36388e-07	1.00739e-05	9.31373	0.0866167	43.3121	0.337797	Gm10443
Adprh	63.1279	1.74265	0.367168	4.99938	5.75153e-07	1.07932e-05	51.4706	0.622234	13.1635	0.142193	Adprh
Spata13	48.4677	1.95684	0.41462	4.99897	5.76384e-07	1.08076e-05	41.6667	0.495459	7.431	0.0798966	Spata13
Fam13b	30.9799	-2.93495	0.629134	-4.99462	5.89518e-07	1.10449e-05	4.90196	0.0492693	25.69	0.28104	Fam13b
Spon1	26.5841	-3.71098	0.787015	-4.99337	5.93359e-07	1.11079e-05	1.96078	0.024272	18.259	0.215241	Spon1
Mir6236	435.705	-12.1036	2.69726	-4.98576	6.17182e-07	1.15446e-05	0	0	80.2548	1.72846	Mir6236
Tmcc1	91.0133	-1.49902	0.314268	-4.98547	6.181e-07	1.15524e-05	25.9804	0.283068	43.3121	0.56825	Tmcc1
Or5m3b	431.27	-12.4757	3.11236	-4.98401	6.22793e-07	1.16308e-05	0	0	37.3673	0.99936	Or5m3b
Plekhh2	40.2838	-2.37298	0.508699	-4.98192	6.29563e-07	1.17478e-05	7.84314	0.076109	27.1762	0.322227	Plekhh2
Aldh4a1	22.5436	3.48565	0.746921	4.98068	6.33613e-07	1.18139e-05	23.5294	0.264086	1.69851	0.0161224	Aldh4a1
Zdhhc14	33.0392	-2.76547	0.594885	-4.97851	6.40746e-07	1.19373e-05	5.88235	0.0595117	21.0191	0.25319	Zdhhc14
Vps13d	41.195	-2.33028	0.499951	-4.97363	6.57118e-07	1.22325e-05	9.31373	0.0857206	29.087	0.339313	Vps13d
Crebrf	62.4656	-1.80172	0.382494	-4.97299	6.59285e-07	1.2263e-05	16.6667	0.177462	35.2442	0.432543	Crebrf
Kdelr1	84.4696	1.47632	0.310191	4.97154	6.64225e-07	1.2345e-05	62.2549	0.767682	19.9575	0.217285	Kdelr1
Ncor2	102.384	1.34003	0.280145	4.97116	6.65521e-07	1.23592e-05	64.2157	0.834776	25.0531	0.281424	Ncor2
Rnf169	39.5571	-2.52524	0.543794	-4.96912	6.72585e-07	1.24804e-05	7.35294	0.0644215	28.2378	0.328844	Rnf169
Wdpcp	26.4107	-4.41084	0.921318	-4.96603	6.8336e-07	1.26702e-05	1.47059	0.0134532	21.0191	0.244365	Wdpcp
Endod1	69.7126	1.63026	0.3448	4.96532	6.85892e-07	1.27071e-05	50.4902	0.620867	16.1359	0.171955	Endod1
Tmem176a	25.943	-3.98881	0.844955	-4.96292	6.94412e-07	1.28546e-05	1.96078	0.0156304	20.8068	0.239016	Tmem176a
Lsamp	48.3829	-2.22592	0.479002	-4.96273	6.95109e-07	1.28573e-05	11.2745	0.115111	16.5605	0.25976	Lsamp
Stat5b	39.086	-2.40982	0.519149	-4.96135	7.00048e-07	1.29384e-05	8.82353	0.0768366	26.7516	0.312359	Stat5b
Adcy8	414.963	-12.4715	3.17554	-4.9598	7.05675e-07	1.303e-05	0	0	49.0446	1.3669	Adcy8
Glud1	132.188	1.2442	0.259685	4.95967	7.06127e-07	1.303e-05	73.0392	1.01281	33.5456	0.373985	Glud1
Asxl1	56.1841	-1.92252	0.411116	-4.95817	7.11609e-07	1.31207e-05	14.2157	0.149633	36.9427	0.431115	Asxl1
Plxdc1	63.9672	1.73479	0.369072	4.95717	7.15287e-07	1.31781e-05	49.5098	0.601152	14.0127	0.157424	Plxdc1
Fundc2	81.0792	1.50176	0.317033	4.95666	7.17159e-07	1.32021e-05	55.3922	0.726709	19.3206	0.200143	Fundc2
Sox6	31.7762	-2.83706	0.613159	-4.95629	7.18528e-07	1.32168e-05	4.90196	0.0502124	18.896	0.244575	Sox6
Pygm	49.2472	1.98439	0.425068	4.9539	7.27408e-07	1.33696e-05	42.6471	0.518634	9.34183	0.0974425	Pygm
Herc4	41.1998	-2.33144	0.502823	-4.95166	7.35815e-07	1.35134e-05	7.84314	0.084842	29.724	0.330546	Herc4
Got2	42.7701	2.08235	0.447423	4.95013	7.41636e-07	1.35985e-05	41.6667	0.467372	7.85563	0.0806323	Got2
Fndc3b	178.243	-1.05807	0.219581	-4.95002	7.42066e-07	1.35985e-05	47.549	0.604583	67.7282	0.961546	Fndc3b
Fer	52.7858	-1.97982	0.424153	-4.94998	7.42203e-07	1.35985e-05	11.7647	0.127776	33.9703	0.408858	Fer
Ctnna3	405.059	-12.39	3.12085	-4.94572	7.58621e-07	1.38883e-05	0	0	53.0786	1.2958	Ctnna3
Faf1	41.1981	-2.31747	0.501397	-4.94221	7.72409e-07	1.41296e-05	9.80392	0.0964098	29.724	0.33965	Faf1
P2ry12	19.5701	4.63308	0.969324	4.93606	7.9718e-07	1.45713e-05	6.37255	0.0916188	0.636943	0.0066655	P2ry12
Snrnp70	100.907	-1.3769	0.29051	-4.93214	8.13325e-07	1.48547e-05	29.902	0.337625	52.2293	0.653808	Snrnp70
Slc35a5	39.2689	2.16428	0.467959	4.93065	8.19573e-07	1.4957e-05	32.8431	0.388561	6.58174	0.0750976	Slc35a5
Rhoa	332.21	0.806932	0.166523	4.92978	8.23226e-07	1.50056e-05	93.6275	1.71639	68.5775	0.952146	Rhoa
Hnrnpd	141.043	1.16422	0.243737	4.92971	8.23525e-07	1.50056e-05	67.1569	0.975065	33.9703	0.396529	Hnrnpd
Usp34	128.931	-1.29321	0.272179	-4.92735	8.33509e-07	1.5168e-05	32.8431	0.399397	57.1125	0.76461	Usp34
Ttc3	129.479	-1.26251	0.265706	-4.9273	8.33744e-07	1.5168e-05	38.2353	0.456994	56.6879	0.755588	Ttc3
Aph1a	67.2656	1.62984	0.348032	4.92162	8.58321e-07	1.56029e-05	55.3922	0.650125	16.5605	0.169996	Aph1a
Snai1	58.722	1.74472	0.374142	4.91994	8.65726e-07	1.57203e-05	43.6275	0.546724	11.6773	0.126492	Snai1
Tut4	69.5295	-1.699	0.363543	-4.91984	8.66131e-07	1.57203e-05	18.6275	0.206381	41.189	0.493723	Tut4
Ndufb9	129.771	-1.21866	0.256252	-4.91856	8.71815e-07	1.58111e-05	42.6471	0.508909	59.6603	0.78075	Ndufb9
Caln1	20.7094	5.26566	1.07217	4.91577	8.84356e-07	1.6026e-05	21.5686	0.25288	0.424628	0.00311603	Caln1
Fam210b	36.7625	2.26216	0.491464	4.91514	8.87181e-07	1.60647e-05	36.2745	0.421056	6.36943	0.0661419	Fam210b
Chl1	49.5845	-6.76852	1.30474	-4.91315	8.96244e-07	1.62162e-05	0.490196	0.00509346	39.7028	0.469899	Chl1
Pcdh7	383.46	-12.0254	2.80568	-4.91198	9.01622e-07	1.63008e-05	0	0	37.5796	0.976461	Pcdh7
Vps13c	29.0678	-3.17507	0.692211	-4.91176	9.02609e-07	1.63059e-05	3.43137	0.0350626	23.7792	0.270252	Vps13c
Kif1b	111.42	-1.30196	0.275275	-4.90941	9.13508e-07	1.649e-05	36.7647	0.39855	52.4416	0.685684	Kif1b
Dusp10	26.5284	-3.7113	0.802497	-4.90895	9.15644e-07	1.65157e-05	1.96078	0.0166062	18.6837	0.214883	Dusp10
Shmt2	33.9284	2.41286	0.52663	4.90849	9.17794e-07	1.65417e-05	33.3333	0.371911	5.30786	0.0522974	Shmt2
Ptprm	48.354	-2.10315	0.456781	-4.90747	9.22585e-07	1.66151e-05	11.2745	0.11948	18.6837	0.242375	Ptprm
Acadl	105.241	1.2927	0.273756	4.90342	9.41808e-07	1.69482e-05	63.2353	0.845748	26.5393	0.292537	Acadl
Gm32618	28.2271	-3.11453	0.681251	-4.90276	9.44975e-07	1.6992e-05	3.43137	0.0316679	21.2314	0.251139	Gm32618
Ephx1	98.819	1.36682	0.290391	4.9019	9.49148e-07	1.70538e-05	64.2157	0.837809	23.9915	0.281465	Ephx1
Ncam1	25.6233	-3.9635	0.853119	-4.90034	9.56724e-07	1.71767e-05	1.96078	0.017531	10.1911	0.147217	Ncam1
Slc6a20a	234.151	12.2772	2.9405	4.89595	9.78317e-07	1.75508e-05	85.2941	1.70232	0	0	Slc6a20a
Spag7	26.2903	2.79261	0.612622	4.89505	9.82829e-07	1.76181e-05	30.8824	0.331571	3.18471	0.0334058	Spag7
F11r	26.5346	2.80652	0.616344	4.89183	9.99002e-07	1.78942e-05	27.9412	0.296786	3.18471	0.0286968	F11r
Ccdc107	30.6001	-2.91733	0.640312	-4.89148	1.0008e-06	1.79126e-05	4.90196	0.0459709	21.8684	0.252964	Ccdc107
Srek1	80.0894	-1.53649	0.329332	-4.88919	1.0125e-06	1.8108e-05	23.0392	0.259514	47.3461	0.5714	Srek1
Map6	38.3027	-2.37065	0.519472	-4.88683	1.02472e-06	1.83126e-05	6.86275	0.0771676	25.2654	0.307106	Map6
Sec62	243.329	0.88377	0.184723	4.88423	1.03835e-06	1.85418e-05	80.3922	1.39413	56.051	0.750146	Sec62
Ginm1	107.201	1.28579	0.273514	4.88375	1.04085e-06	1.85722e-05	66.6667	0.887113	27.3885	0.312561	Ginm1
Rps3a2	44.8602	1.99815	0.435702	4.87988	1.06148e-06	1.89259e-05	42.6471	0.424893	9.55414	0.0878066	Rps3a2
Hspb2	45.8122	-2.1377	0.468186	-4.87356	1.09606e-06	1.95273e-05	9.80392	0.119409	31.8471	0.361907	Hspb2
Cdc42bpa	138.594	-1.16328	0.24648	-4.87336	1.09717e-06	1.95321e-05	41.6667	0.490381	58.5987	0.795899	Cdc42bpa
Ltbp2	358.456	-12.2598	3.18292	-4.8697	1.11767e-06	1.98818e-05	0	0	66.6667	1.55941	Ltbp2
Pdgfd	47.6593	-6.69913	1.30602	-4.86803	1.12716e-06	2.00353e-05	0.490196	0.00393796	22.9299	0.31428	Pdgfd
Pibf1	30.1455	-2.8938	0.638562	-4.86691	1.13356e-06	2.01203e-05	4.41176	0.0450947	21.6561	0.261187	Pibf1
Cers2	80.7876	1.47157	0.316657	4.86689	1.13367e-06	2.01203e-05	62.2549	0.761544	19.9575	0.219051	Cers2
Dact1	105.797	1.30946	0.279915	4.86537	1.14242e-06	2.02601e-05	58.8235	0.811422	24.4161	0.286328	Dact1
Gpatch8	76.8293	-1.57298	0.339784	-4.86244	1.15947e-06	2.05468e-05	23.5294	0.248525	43.7367	0.529022	Gpatch8
Zic4	32.1499	6.81049	1.30341	4.86027	1.17225e-06	2.07574e-05	35.7843	0.40158	0.212314	0.00213515	Zic4
Pip5k1c	60.9977	1.8279	0.39876	4.85817	1.18476e-06	2.0963e-05	47.0588	0.571017	12.5265	0.132288	Pip5k1c
Smyd3	35.7976	-2.53515	0.561356	-4.85697	1.19194e-06	2.10739e-05	6.86275	0.0684103	23.3546	0.276964	Smyd3
Sox4	199.232	0.959425	0.202447	4.85483	1.20493e-06	2.12873e-05	69.6078	1.11421	46.9214	0.579129	Sox4
Tmco1	89.6546	1.37992	0.29671	4.85248	1.21929e-06	2.15247e-05	56.3725	0.745497	23.1423	0.241996	Tmco1
Glul	135.289	1.28806	0.275825	4.84959	1.23714e-06	2.18233e-05	64.2157	0.905633	29.9363	0.351167	Glul
Pip4k2a	83.0977	-1.49051	0.322003	-4.84709	1.25286e-06	2.20838e-05	25.4902	0.294982	41.6136	0.538378	Pip4k2a
Ube2l3	113.742	1.26598	0.271632	4.84189	1.28612e-06	2.26529e-05	64.7059	0.843793	28.8747	0.3	Ube2l3
Snta1	25.145	-4.32466	0.931966	-4.84147	1.28883e-06	2.26835e-05	1.47059	0.0105317	19.9575	0.228081	Snta1
Srsf9	100.225	1.3695	0.29521	4.8398	1.2997e-06	2.28575e-05	59.3137	0.800471	26.7516	0.28452	Srsf9
Fabp7	33.4066	2.45132	0.544524	4.83644	1.32185e-06	2.32294e-05	26.4706	0.320747	4.24628	0.0474555	Fabp7
Lmna	135.951	-1.16994	0.250113	-4.83391	1.3388e-06	2.35095e-05	39.2157	0.462053	45.0106	0.660863	Lmna
Abi1	117.704	-1.28298	0.275595	-4.83368	1.34035e-06	2.35189e-05	37.7451	0.43075	52.4416	0.670719	Abi1
Zfp644	65.903	-1.71092	0.3737	-4.8312	1.35715e-06	2.37957e-05	17.1569	0.189393	45.2229	0.476219	Zfp644
Tmem131l	25.3296	-3.62834	0.800027	-4.83101	1.35841e-06	2.37998e-05	2.45098	0.0183995	21.0191	0.234292	Tmem131l
Sdc4	58.4124	-1.80583	0.396214	-4.83031	1.36323e-06	2.38663e-05	15.1961	0.157762	32.9087	0.404189	Sdc4
Adgrg6	336.766	-12.0498	3.04712	-4.82951	1.36872e-06	2.39274e-05	0	0	56.051	1.35924	Adgrg6
Kctd12b	32.8934	2.36231	0.524632	4.8295	1.36878e-06	2.39274e-05	31.3725	0.363791	5.09554	0.0526438	Kctd12b
Map2k1	81.5404	1.44496	0.313372	4.82316	1.41301e-06	2.4682e-05	56.8627	0.712413	19.1083	0.217096	Map2k1
Nck2	131.863	-1.20401	0.258752	-4.82031	1.43332e-06	2.5018e-05	43.1373	0.497198	48.4076	0.716846	Nck2
Rbm6	85.0234	-1.51684	0.329897	-4.81951	1.43914e-06	2.51007e-05	22.549	0.263658	47.1338	0.584128	Rbm6
Ets1	219.52	0.927237	0.196913	4.81904	1.44252e-06	2.51408e-05	82.8431	1.32828	44.7983	0.618619	Ets1
Trpc1	70.7968	-1.61862	0.353699	-4.81793	1.45053e-06	2.52614e-05	20.5882	0.228417	37.5796	0.484837	Trpc1
Sdhd	79.4008	1.4768	0.321348	4.81698	1.45748e-06	2.53635e-05	59.8039	0.724619	19.5329	0.204403	Sdhd
Rpl36-ps12	24.4681	-3.87913	0.853692	-4.81383	1.48064e-06	2.57472e-05	3.92157	0.027092	27.3885	0.24313	Rpl36-ps12
Palmd	23.9518	2.98217	0.667031	4.81156	1.49753e-06	2.60214e-05	20.098	0.253028	1.4862	0.0147897	Palmd
Sptan1	185.352	0.97874	0.208706	4.8101	1.50854e-06	2.61931e-05	72.0588	1.11446	42.6752	0.53776	Sptan1
Strn4	58.1162	1.71707	0.377554	4.80953	1.51284e-06	2.62339e-05	48.5294	0.571659	12.3142	0.131579	Strn4
Trabd2b	45.0865	-6.61384	1.30718	-4.80949	1.51314e-06	2.62339e-05	0.490196	0.00648347	30.1486	0.383054	Trabd2b
Foxn3	81.0926	-1.50615	0.328392	-4.80742	1.52892e-06	2.64876e-05	25	0.269418	43.949	0.53918	Foxn3
Cbx3	153.521	1.0934	0.234727	4.80397	1.55552e-06	2.69284e-05	75.9804	1.06364	39.4904	0.458371	Cbx3
Ppp1r9a	24.503	-4.27448	0.931417	-4.80201	1.57084e-06	2.71733e-05	1.47059	0.0165384	19.3206	0.219405	Ppp1r9a
Pde8b	273.994	0.840635	0.178598	4.80103	1.57848e-06	2.72851e-05	90.6863	1.54949	43.7367	0.697007	Pde8b
Grk3	49.3954	-1.96742	0.436357	-4.79978	1.5884e-06	2.74168e-05	13.2353	0.134205	30.9979	0.376401	Grk3
Vwa8	66.4445	-1.67957	0.36936	-4.79977	1.58846e-06	2.74168e-05	18.6275	0.202675	38.8535	0.462953	Vwa8
Atp6v0c	171.132	1.00816	0.215836	4.79801	1.60248e-06	2.76383e-05	74.5098	1.12644	43.3121	0.514448	Atp6v0c
Mrtfb	38.6027	-2.29533	0.513141	-4.79749	1.60668e-06	2.76901e-05	7.35294	0.0790199	27.1762	0.315211	Mrtfb
Sqstm1	138.721	1.10911	0.238578	4.79645	1.61503e-06	2.78134e-05	66.6667	0.945716	32.6964	0.381801	Sqstm1
Pcbp2	286.306	0.827084	0.175789	4.79592	1.61927e-06	2.78659e-05	93.1373	1.62295	63.482	0.844618	Pcbp2
Zfp609	57.2101	-1.82515	0.403738	-4.79334	1.64029e-06	2.82066e-05	13.7255	0.143161	35.2442	0.42545	Zfp609
Cnot4	67.3897	-1.66545	0.366729	-4.79312	1.64208e-06	2.82166e-05	19.6078	0.205838	41.8259	0.487755	Cnot4
Soga1	67.2782	-1.67014	0.36788	-4.78995	1.66825e-06	2.86451e-05	20.5882	0.219	37.155	0.470556	Soga1
Suclg2	97.2409	1.32892	0.289189	4.78919	1.67454e-06	2.87319e-05	56.8627	0.767921	23.3546	0.269756	Suclg2
Insr	46.882	-2.12294	0.47395	-4.78761	1.68777e-06	2.89375e-05	10.7843	0.105757	32.0594	0.372829	Insr
Pbx3	45.3397	-2.12732	0.475079	-4.78695	1.69335e-06	2.90117e-05	9.80392	0.103261	28.2378	0.345282	Pbx3
Cyp7b1	44.0064	-2.12472	0.4753	-4.78648	1.69735e-06	2.90589e-05	8.82353	0.104017	24.4161	0.322953	Cyp7b1
Ppfibp1	127.344	-1.19693	0.259255	-4.78012	1.75189e-06	2.99704e-05	40.6863	0.479633	53.2909	0.736401	Ppfibp1
Paics	65.0057	1.65384	0.36543	4.77769	1.7732e-06	3.03128e-05	51.4706	0.62369	15.0743	0.154351	Paics
Chst2	132.393	1.13271	0.244998	4.77685	1.78059e-06	3.04167e-05	68.1373	0.972388	26.1146	0.3502	Chst2
Mrtfa	39.9449	-2.27292	0.510988	-4.77247	1.81977e-06	3.10632e-05	9.80392	0.088961	26.9639	0.319377	Mrtfa
Cldnd1	90.2853	1.40113	0.307088	4.77107	1.83247e-06	3.12569e-05	58.8235	0.777266	21.8684	0.24308	Cldnd1
Smtn	61.1915	-1.72298	0.3824	-4.767	1.86992e-06	3.18723e-05	17.1569	0.184616	35.2442	0.428305	Smtn
Stc1	54.4926	1.84801	0.412534	4.76576	1.88143e-06	3.2045e-05	32.3529	0.433102	9.55414	0.107773	Stc1
Prelid1	90.7462	1.36125	0.29836	4.76473	1.89107e-06	3.21855e-05	58.8235	0.753366	22.9299	0.247619	Prelid1
Brwd1	59.1838	-1.79366	0.399312	-4.7632	1.90548e-06	3.24071e-05	17.1569	0.170321	37.155	0.438858	Brwd1
Ssh2	88.6034	-1.42247	0.312541	-4.76237	1.91332e-06	3.25166e-05	24.5098	0.269214	41.189	0.537936	Ssh2
Arl2bp	64.9872	1.58475	0.350525	4.7617	1.91967e-06	3.26007e-05	49.0196	0.596503	15.2866	0.158092	Arl2bp
Rhobtb1	23.8352	-3.83591	0.855173	-4.76119	1.92455e-06	3.26598e-05	1.96078	0.0159774	18.6837	0.214233	Rhobtb1
Dcakd	32.1605	2.3209	0.523764	4.76083	1.92801e-06	3.26946e-05	34.8039	0.388232	5.09554	0.0538093	Dcakd
Pdss2	24.8333	-3.58421	0.805956	-4.75903	1.94528e-06	3.29634e-05	2.45098	0.0200361	18.6837	0.220245	Pdss2
Calcoco1	48.1224	1.86518	0.417041	4.75636	1.97113e-06	3.33655e-05	43.6275	0.511622	9.55414	0.104363	Calcoco1
Acta2	1388.59	-5.1973	1.26028	-4.75628	1.97197e-06	3.33655e-05	7.35294	0.118524	56.4756	1.79485	Acta2
Hsd17b12	32.1048	2.31853	0.523768	4.75607	1.97398e-06	3.33655e-05	30.3922	0.328054	5.30786	0.0496141	Hsd17b12
Nsmce2	56.8099	-1.81199	0.404201	-4.75599	1.97476e-06	3.33655e-05	15.1961	0.162631	35.6688	0.431693	Nsmce2
Klhdc8b	45.0966	-2.04457	0.459596	-4.75367	1.99757e-06	3.37264e-05	10.2941	0.122313	32.2718	0.372544	Klhdc8b
Eml4	62.3693	-1.71239	0.381499	-4.75123	2.02182e-06	3.4111e-05	18.6275	0.185743	36.0934	0.443728	Eml4
Sbno2	33.9139	-2.54171	0.578229	-4.74944	2.03976e-06	3.43888e-05	6.86275	0.0653235	19.5329	0.23594	Sbno2
Pdxk	22.3668	3.13868	0.71264	4.74858	2.0485e-06	3.45111e-05	24.5098	0.275165	2.12314	0.0194841	Pdxk
Aak1	43.7084	-2.11222	0.476797	-4.74757	2.05874e-06	3.46584e-05	10.2941	0.0968422	30.5732	0.347778	Aak1
Tspan9	48.0478	-2.01542	0.454195	-4.74689	2.06568e-06	3.47502e-05	11.2745	0.122772	30.9979	0.368417	Tspan9
Eif4ebp1	31.1702	-2.64933	0.604438	-4.73505	2.19006e-06	3.68158e-05	5.39216	0.0560563	24.4161	0.264254	Eif4ebp1
Gm4459	40.793	2.03914	0.46151	4.72715	2.27694e-06	3.82486e-05	45.5882	0.43464	18.0467	0.107129	Gm4459
Ptprn2	283.924	-11.7153	2.95642	-4.72447	2.30719e-06	3.87287e-05	0	0	38.0042	0.820467	Ptprn2
Apod	29.4541	6.65459	1.32195	4.72205	2.33476e-06	3.91633e-05	27.9412	0.328941	0.212314	0.00265083	Apod
Pcp4l1	89.8472	1.44487	0.321041	4.71949	2.36436e-06	3.96311e-05	53.4314	0.716014	15.7113	0.197417	Pcp4l1
Cirbp	74.2229	-1.67686	0.376762	-4.71787	2.38325e-06	3.99189e-05	21.0784	0.236947	45.2229	0.532114	Cirbp
Npr3	24.9757	-3.56385	0.814633	-4.71548	2.41145e-06	4.03623e-05	1.96078	0.0179872	19.3206	0.225736	Npr3
Fkbp5	26.6699	-3.01295	0.690407	-4.71247	2.44728e-06	4.09325e-05	3.43137	0.0318782	19.5329	0.227473	Fkbp5
6030407O03Rik	41.5132	-6.47349	1.3103	-4.71005	2.47659e-06	4.1393e-05	0.490196	0.00351063	25.69	0.338334	6030407O03Rik
Rgs16	31.2082	2.53769	0.582533	4.70827	2.49829e-06	4.17256e-05	21.5686	0.2622	2.76008	0.0329022	Rgs16
Lgals1	379.958	-0.791782	0.171227	-4.70723	2.511e-06	4.19076e-05	60.7843	1.03625	65.8174	1.17016	Lgals1
Trim28	57.8239	1.68913	0.379934	4.70666	2.51813e-06	4.19965e-05	46.5686	0.542249	13.1635	0.131795	Trim28
Rcsd1	131.514	1.12714	0.247835	4.70289	2.56501e-06	4.27477e-05	70.098	0.968106	32.9087	0.380693	Rcsd1
Cpm	34.9839	2.21332	0.506165	4.7025	2.56995e-06	4.27993e-05	28.9216	0.345988	4.88323	0.0489757	Cpm
Specc1l	77.7843	-1.67302	0.376274	-4.70159	2.58148e-06	4.29606e-05	20.5882	0.220462	45.2229	0.543283	Specc1l
C1qb	18.2427	5.0588	1.08436	4.70142	2.58363e-06	4.29655e-05	3.92157	0.0644523	0.424628	0.00391599	C1qb
Usp32	39.8648	-2.17695	0.497758	-4.69923	2.61146e-06	4.33974e-05	9.31373	0.0900666	24.8408	0.299793	Usp32
Papss1	62.0026	1.6302	0.366909	4.69764	2.6319e-06	4.37058e-05	45.5882	0.562487	14.2251	0.156622	Papss1
Crtc3	112.707	-1.24123	0.274667	-4.69697	2.6405e-06	4.38171e-05	37.2549	0.415029	51.8047	0.682032	Crtc3
Scgb1a1	268.562	-11.6209	2.93959	-4.69357	2.6848e-06	4.45206e-05	0	0	89.172	1.61509	Scgb1a1
Plscr4	31.9665	-2.57206	0.592318	-4.69231	2.70134e-06	4.47628e-05	5.39216	0.0604069	22.5053	0.265946	Plscr4
H6pd	59.0467	1.67577	0.378055	4.6917	2.70946e-06	4.48654e-05	47.0588	0.565386	13.3758	0.142249	H6pd
Tbx3	69.9064	1.50243	0.336844	4.6912	2.71605e-06	4.49426e-05	46.0784	0.584842	16.7728	0.18608	Tbx3
Gm13611	31.6425	-2.55656	0.588654	-4.69058	2.72432e-06	4.50472e-05	12.7451	0.0800372	32.2718	0.270266	Gm13611
Rictor	53.2431	-1.89055	0.429396	-4.69037	2.72706e-06	4.50605e-05	13.7255	0.135282	34.6072	0.408237	Rictor
Mrps24	41.8097	-2.11926	0.484828	-4.6869	2.77372e-06	4.57989e-05	11.2745	0.10912	30.9979	0.331733	Mrps24
Gm14681	17.3711	4.43547	0.986036	4.68395	2.81394e-06	4.643e-05	18.6275	0.211412	1.27389	0.00949109	Gm14681
Morf4l2	130.479	1.14519	0.253355	4.68081	2.85741e-06	4.71138e-05	66.6667	0.932544	33.3333	0.387789	Morf4l2
Ap3d1	62.6146	1.66935	0.377904	4.68046	2.86229e-06	4.71608e-05	49.0196	0.582012	14.6497	0.150976	Ap3d1
Smpdl3a	60.7022	1.62441	0.366933	4.67845	2.8905e-06	4.75918e-05	45.098	0.569972	13.1635	0.134543	Smpdl3a
Deptor	23.1567	-4.17656	0.939613	-4.67827	2.89303e-06	4.75998e-05	1.47059	0.0134459	19.5329	0.218903	Deptor
Btf3	235.391	-0.889693	0.194752	-4.67484	2.94182e-06	4.83683e-05	67.1569	0.908764	71.3376	1.08518	Btf3
Plscr3	56.2699	1.70812	0.387895	4.67219	2.98003e-06	4.89618e-05	45.5882	0.561264	12.7389	0.128221	Plscr3
Rsrc1	71.9221	-1.55331	0.350267	-4.67114	2.99527e-06	4.91774e-05	19.6078	0.218212	42.4628	0.508444	Rsrc1
Daam2	33.5031	-2.54443	0.588573	-4.67064	3.00262e-06	4.92634e-05	6.37255	0.0621422	23.3546	0.273965	Daam2
Pcdhgc3	36.4966	2.27699	0.526435	4.66782	3.04411e-06	4.99089e-05	91.1765	0.453141	25.9023	0.0653134	Pcdhgc3
Rpl34-ps1	71.7077	-1.54305	0.348681	-4.66176	3.13519e-06	5.13658e-05	35.2941	0.257732	38.2166	0.434512	Rpl34-ps1
Pygb	33.4437	-2.50991	0.583773	-4.66133	3.14166e-06	5.14355e-05	6.37255	0.0657695	23.7792	0.266771	Pygb
Lrrk2	24.5266	-3.30329	0.764275	-4.65853	3.18471e-06	5.21036e-05	2.94118	0.0261918	19.9575	0.231813	Lrrk2
Ppp4c	44.3892	1.90599	0.436905	4.65753	3.20026e-06	5.23212e-05	37.7451	0.43062	8.9172	0.0916147	Ppp4c
Mmgt2	20.9721	3.02697	0.704025	4.65086	3.30559e-06	5.40053e-05	23.5294	0.253635	2.12314	0.0202311	Mmgt2
Stat3	149.758	-1.10894	0.246558	-4.64854	3.34296e-06	5.45774e-05	44.1176	0.537296	53.2909	0.756638	Stat3
Ecpas	58.172	-1.71653	0.392535	-4.64036	3.47807e-06	5.67433e-05	17.1569	0.174435	34.1826	0.406763	Ecpas
B4galt1	44.4093	-2.0145	0.465241	-4.63959	3.49105e-06	5.6893e-05	10.7843	0.105359	24.4161	0.296667	B4galt1
Emid1	86.5855	-1.40925	0.318356	-4.63952	3.49214e-06	5.6893e-05	24.5098	0.287975	38.8535	0.538415	Emid1
Phyh	41.4252	1.97081	0.455166	4.63901	3.5009e-06	5.69957e-05	39.2157	0.435423	8.06794	0.0796914	Phyh
Cttn	74.6785	1.48034	0.335926	4.63752	3.52614e-06	5.73664e-05	55.3922	0.672933	18.4713	0.195026	Cttn
Fry	162.508	-1.0451	0.23233	-4.63547	3.56129e-06	5.78977e-05	47.549	0.605045	62.6327	0.88826	Fry
Clcn4	88.9896	1.32017	0.297651	4.63459	3.5764e-06	5.81027e-05	61.7647	0.77241	23.1423	0.25221	Clcn4
Homer1	29.1829	-2.67172	0.625675	-4.62947	3.66594e-06	5.95159e-05	4.41176	0.0449057	15.0743	0.190902	Homer1
Gm49378	30.9537	2.31075	0.538994	4.62892	3.6758e-06	5.96342e-05	40.1961	0.364163	9.97877	0.0622155	Gm49378
Nutf2-ps1	36.9126	2.10226	0.48803	4.62778	3.69605e-06	5.99209e-05	46.5686	0.441931	12.1019	0.0816705	Nutf2-ps1
Dusp3	110.588	1.19077	0.267368	4.62541	3.73861e-06	6.05686e-05	60.7843	0.830436	27.3885	0.305075	Dusp3
Bdnf	38.6315	-6.35754	1.31589	-4.62383	3.76718e-06	6.09889e-05	0.490196	0.006452	23.7792	0.309065	Bdnf
Ube2q1	57.1287	1.6368	0.375207	4.62054	3.82751e-06	6.19225e-05	43.6275	0.536482	12.9512	0.133065	Ube2q1
Crtap	49.907	1.75889	0.405959	4.61269	3.97486e-06	6.42617e-05	39.2157	0.460197	11.0403	0.109758	Crtap
Fhl2	32.5217	2.26074	0.529361	4.61241	3.98035e-06	6.43056e-05	30.8824	0.352129	4.88323	0.0512646	Fhl2
Map4	138.188	-1.13185	0.254403	-4.6049	4.12657e-06	6.66215e-05	42.6471	0.501378	58.1741	0.787369	Map4
Fam98b	37.1616	2.10651	0.492718	4.60028	4.21933e-06	6.80718e-05	36.2745	0.4054	6.58174	0.0705756	Fam98b
Gltp	33.316	2.18579	0.513046	4.59452	4.33753e-06	6.99302e-05	33.8235	0.366802	5.9448	0.056951	Gltp
Rps27a-ps2	47.9932	-1.89883	0.442627	-4.5919	4.39221e-06	7.07627e-05	18.1373	0.148817	36.0934	0.358506	Rps27a-ps2
Rhoj	281.378	-0.847272	0.188583	-4.59111	4.40904e-06	7.09847e-05	69.6078	0.994518	74.9469	1.17189	Rhoj
Eogt	56.325	-1.73647	0.402592	-4.59068	4.41803e-06	7.10801e-05	15.1961	0.1588	32.2718	0.417044	Eogt
Ttyh2	89.8617	1.30508	0.297759	4.5827	4.59009e-06	7.37972e-05	56.8627	0.732166	19.9575	0.243464	Ttyh2
F3	31.6347	-2.53107	0.600652	-4.58218	4.60158e-06	7.39308e-05	5.39216	0.0549533	14.4374	0.211783	F3
Chmp4b	117.726	1.139	0.257748	4.58093	4.62909e-06	7.43214e-05	64.7059	0.861218	32.0594	0.354528	Chmp4b
Snrpd3	79.3727	1.38449	0.317127	4.58036	4.64177e-06	7.44735e-05	56.3725	0.704702	21.6561	0.223083	Snrpd3
Mlx	27.4369	2.48774	0.588912	4.57761	4.70309e-06	7.54052e-05	29.4118	0.323633	4.03397	0.0420191	Mlx
Tbl1xr1	36.8236	-2.20804	0.520417	-4.57635	4.73164e-06	7.58106e-05	8.33333	0.0764933	26.9639	0.307479	Tbl1xr1
Gm43652	30.4543	2.28227	0.539561	4.57375	4.79082e-06	7.67059e-05	34.8039	0.369961	4.88323	0.0489178	Gm43652
Samd5	80.6591	1.41888	0.32637	4.56877	4.90587e-06	7.8494e-05	48.5294	0.637644	18.6837	0.21835	Samd5
Ranbp2	49.2841	-1.88348	0.442076	-4.56489	4.99763e-06	7.9907e-05	11.7647	0.116233	30.7856	0.362983	Ranbp2
Rpl22l1	130.382	-1.11425	0.253081	-4.55742	5.17848e-06	8.27417e-05	44.1176	0.505994	61.1465	0.713421	Rpl22l1
Cacna2d3	22.3867	-3.71579	0.875487	-4.55632	5.20571e-06	8.31195e-05	1.96078	0.0177047	10.1911	0.151156	Cacna2d3
Kdm6a	61.0048	-1.77326	0.41651	-4.55046	5.35283e-06	8.541e-05	15.6863	0.161847	36.7304	0.45673	Kdm6a
Ndufs5-ps	77.2355	1.46223	0.33855	4.5491	5.38753e-06	8.59047e-05	42.1569	0.586374	27.1762	0.224164	Ndufs5-ps
Dennd2b	130.965	-1.10547	0.251518	-4.5488	5.39537e-06	8.59706e-05	43.6275	0.519866	58.3864	0.765654	Dennd2b
Tspan12	45.8052	1.80566	0.424382	4.54602	5.46711e-06	8.70541e-05	39.7059	0.451915	9.76645	0.0995228	Tspan12
Micu3	21.9909	-3.69234	0.871701	-4.54477	5.49958e-06	8.75111e-05	1.96078	0.019453	18.6837	0.204701	Micu3
Gbe1	31.845	-2.44871	0.584431	-4.54417	5.51521e-06	8.76998e-05	6.86275	0.0633979	22.293	0.26534	Gbe1
Mafk	62.1651	1.54601	0.359753	4.54382	5.52445e-06	8.77866e-05	38.2353	0.491263	14.0127	0.15399	Mafk
Egr1	990.037	0.513915	0.113921	4.54248	5.55955e-06	8.8284e-05	70.098	1.93968	62.4204	1.41829	Egr1
Serp1	86.8409	1.41079	0.326514	4.54183	5.57684e-06	8.84981e-05	56.3725	0.716484	21.6561	0.221881	Serp1
Rpl7a	135.039	1.08765	0.247763	4.54125	5.59207e-06	8.86792e-05	69.1176	0.920786	53.0786	0.376022	Rpl7a
Sftpc	209.541	-11.3751	3.08232	-4.54054	5.61095e-06	8.89179e-05	0	0	86.1996	1.41723	Sftpc
Cd63-ps	82.4889	1.3684	0.316336	4.5398	5.63088e-06	8.91729e-05	59.8039	0.731177	22.9299	0.221935	Cd63-ps
Rasa2	56.3705	-1.69522	0.397454	-4.53747	5.6932e-06	9.00984e-05	15.6863	0.170864	33.5456	0.397264	Rasa2
Arhgap15	36.5571	-6.27018	1.32907	-4.537	5.70614e-06	9.02417e-05	0.490196	0.00545543	11.2527	0.145626	Arhgap15
Usf2	65.7723	1.51119	0.352167	4.53323	5.80887e-06	9.18039e-05	49.5098	0.602398	16.5605	0.172759	Usf2
Maz	52.7592	1.6763	0.393483	4.53247	5.8299e-06	9.20736e-05	43.6275	0.519127	12.3142	0.13146	Maz
Naa60	26.1747	2.48045	0.594999	4.52976	5.90516e-06	9.31988e-05	27.9412	0.298931	4.4586	0.04109	Naa60
Nebl	21.5887	-4.05462	0.94964	-4.52812	5.95104e-06	9.38592e-05	0.980392	0.00757546	14.4374	0.16939	Nebl
Col7a1	31.3212	2.20353	0.526112	4.52761	5.96555e-06	9.40242e-05	27.9412	0.329565	5.09554	0.0568415	Col7a1
Trappc1	40.3933	1.93434	0.458719	4.52665	5.99271e-06	9.43883e-05	37.2549	0.419974	8.28025	0.0866572	Trappc1
Mtfr1l	60.7412	1.54836	0.361917	4.52611	6.0078e-06	9.45618e-05	49.0196	0.576544	14.4374	0.152709	Mtfr1l
Rps10-ps2	98.1333	-1.275	0.294137	-4.52516	6.03488e-06	9.49237e-05	28.4314	0.316619	37.7919	0.489807	Rps10-ps2
Relch	33.8792	-2.33177	0.559094	-4.52473	6.04719e-06	9.50529e-05	6.86275	0.0729521	24.8408	0.288568	Relch
Mpped2	21.7168	2.91359	0.702572	4.52458	6.05162e-06	9.50583e-05	21.0784	0.240564	2.12314	0.0172573	Mpped2
Itch	76.2694	-1.44429	0.335904	-4.52409	6.06549e-06	9.52118e-05	25	0.259067	41.8259	0.5114	Itch
Eno1	59.3228	1.59268	0.373438	4.52381	6.07366e-06	9.52635e-05	46.5686	0.549751	16.7728	0.137821	Eno1
Pqbp1	38.1971	1.96653	0.467068	4.52369	6.07699e-06	9.52635e-05	36.2745	0.405485	7.85563	0.071168	Pqbp1
Rhoq	62.6116	-1.60848	0.376893	-4.52313	6.09332e-06	9.54552e-05	17.1569	0.182172	36.9427	0.438359	Rhoq
Cited2	83.8597	1.36376	0.316386	4.52119	6.14919e-06	9.62655e-05	51.4706	0.676461	16.9851	0.191718	Cited2
Pbxip1	104.776	-1.30166	0.301609	-4.51705	6.2707e-06	9.81017e-05	31.8627	0.358856	43.949	0.588122	Pbxip1
Pias1	61.4321	-1.60727	0.377322	-4.51662	6.28337e-06	9.82337e-05	18.6275	0.188179	38.4289	0.443724	Pias1
Snn	35.1292	2.06021	0.491723	4.5162	6.29588e-06	9.8363e-05	33.3333	0.362357	6.58174	0.0624725	Snn
Dgkd	32.2758	-2.44363	0.589808	-4.51376	6.36882e-06	9.94358e-05	6.37255	0.0588915	23.7792	0.268484	Dgkd
Tspo	49.6161	-1.80381	0.427095	-4.51316	6.3869e-06	9.96511e-05	15.6863	0.14963	32.2718	0.364523	Tspo
Eif2s2	161.605	0.973679	0.222105	4.51247	6.40762e-06	9.99073e-05	72.549	1.04797	42.8875	0.493864	Eif2s2
Aff4	135.202	-1.07816	0.247248	-4.50998	6.48328e-06	0.000101019	42.6471	0.509314	54.7771	0.732911	Aff4
Angpt2	25.074	-2.9071	0.701721	-4.50734	6.56442e-06	0.000102215	3.43137	0.0303509	20.8068	0.241906	Angpt2
Smox	19.2216	3.20917	0.773642	4.50682	6.58069e-06	0.0001024	21.0784	0.226644	1.69851	0.0197546	Smox
Socs3	88.2602	-1.40193	0.326883	-4.50567	6.61643e-06	0.000102887	21.5686	0.24274	31.8471	0.453648	Socs3
Btg3	33.2529	-2.30094	0.554378	-4.50226	6.72354e-06	0.000104483	7.84314	0.0760041	24.2038	0.267732	Btg3
Foxs1	81.7362	1.36283	0.317816	4.49994	6.79728e-06	0.000105558	57.3529	0.722234	19.5329	0.222986	Foxs1
Babam2	46.119	-1.88472	0.449634	-4.49847	6.84439e-06	0.000106218	13.7255	0.141041	28.2378	0.340082	Babam2
Tnik	34.18	-6.17206	1.31771	-4.49528	6.94769e-06	0.000107749	0.490196	0.00321063	25.0531	0.293623	Tnik
Dennd4c	48.5302	-1.8604	0.444295	-4.49136	7.077e-06	0.000109682	14.2157	0.139722	32.0594	0.362127	Dennd4c
Tjp1	161.73	0.972736	0.223203	4.48617	7.25137e-06	0.000112309	76.9608	1.11305	42.4628	0.50486	Tjp1
Pcdhgb2	39.7423	1.90237	0.455459	4.48558	7.27167e-06	0.000112549	91.1765	0.450173	55.2017	0.131642	Pcdhgb2
Srebf2	41.403	1.88423	0.451325	4.48362	7.33876e-06	0.000113511	35.2941	0.411435	8.28025	0.0874814	Srebf2
Cd34	33.4808	2.35899	0.572857	4.48288	7.36417e-06	0.000113829	23.0392	0.250454	4.67091	0.0479046	Cd34
Rps2-ps10	16.3374	3.62117	0.86932	4.4819	7.39797e-06	0.000114257	20.098	0.207189	1.4862	0.010602	Rps2-ps10
Map3k3	60.0548	-1.63616	0.388199	-4.4818	7.40173e-06	0.000114257	19.1176	0.193148	34.6072	0.420445	Map3k3
Tmem26	31.0786	-2.39817	0.58177	-4.48124	7.42097e-06	0.000114478	5.88235	0.0630585	21.4437	0.252708	Tmem26
Septin5	36.0458	2.00291	0.481954	4.47816	7.52876e-06	0.00011599	49.5098	0.438042	12.9512	0.0853982	Septin5
Nacc1	32.8834	2.10775	0.508596	4.47816	7.52899e-06	0.00011599	30.3922	0.338603	6.15711	0.0635049	Nacc1
Gabarap	236.041	0.813939	0.185738	4.47698	7.57078e-06	0.000116557	86.2745	1.389	55.8386	0.708018	Gabarap
Sumo2	270.121	0.791635	0.180621	4.47324	7.70444e-06	0.000118536	90.1961	1.53306	60.5096	0.814351	Sumo2
Aff2	187.69	-11.074	2.92607	-4.47301	7.71248e-06	0.000118581	0	0	52.6539	0.993495	Aff2
Pcdhga10	33.0829	2.23414	0.541635	4.4725	7.73099e-06	0.000118787	89.7059	0.425057	32.4841	0.0609486	Pcdhga10
Smpd1	33.761	2.09081	0.505378	4.47204	7.74755e-06	0.000118963	32.8431	0.3695	6.36943	0.0619788	Smpd1
Hunk	75.8778	-1.45021	0.342105	-4.47188	7.75334e-06	0.000118973	22.549	0.265472	35.6688	0.481067	Hunk
Mtmr3	64.5111	-1.57207	0.37312	-4.47056	7.8014e-06	0.000119632	22.549	0.222283	38.2166	0.452469	Mtmr3
Snx24	27.1334	-2.70173	0.659053	-4.46809	7.89198e-06	0.000120941	4.90196	0.0477077	19.7452	0.225282	Snx24
Svep1	22.5218	-4.64688	1.07961	-4.46638	7.95532e-06	0.000121831	0.980392	0.00952752	16.5605	0.202428	Svep1
Gm6563	25.4734	2.51632	0.614512	4.46581	7.97672e-06	0.000122079	23.5294	0.26218	5.52017	0.041351	Gm6563
Slc35b4	19.3215	3.02827	0.740806	4.46073	8.168e-06	0.000124924	23.0392	0.237172	1.91083	0.0199063	Slc35b4
Crebbp	119.904	-1.15882	0.269973	-4.46014	8.19043e-06	0.000125184	37.2549	0.439226	57.5372	0.730968	Crebbp
Arhgef10l	38.1354	-2.0881	0.506717	-4.45826	8.2626e-06	0.000126204	8.82353	0.089887	28.2378	0.321099	Arhgef10l
Ddr2	119.493	-1.15185	0.268525	-4.45567	8.36309e-06	0.000127655	37.2549	0.42799	56.2633	0.731624	Ddr2
Tspan2	21.777	-3.6433	0.886916	-4.45309	8.46424e-06	0.000129114	1.47059	0.0158773	16.7728	0.19063	Tspan2
Rfx7	38.2007	-2.08988	0.508005	-4.45255	8.48576e-06	0.000129358	8.82353	0.0953527	25.9023	0.293582	Rfx7
C1qc	22.4209	6.21941	1.3173	4.44969	8.59925e-06	0.000131002	6.37255	0.0876125	0.212314	0.00195967	C1qc
Tango6	20.7713	-3.99685	0.954945	-4.44906	8.62482e-06	0.000131305	1.47059	0.0150635	14.4374	0.176051	Tango6
Atxn2	53.669	-1.70168	0.408054	-4.44685	8.71407e-06	0.000132577	16.1765	0.15963	33.5456	0.390021	Atxn2
Tbl1x	144.563	1.00657	0.233642	4.4457	8.76075e-06	0.0001332	67.1569	0.968799	36.9427	0.430934	Tbl1x
Ndufa12	103.348	1.18802	0.278553	4.44535	8.77476e-06	0.000133326	63.2353	0.7934	32.2718	0.300897	Ndufa12
Plekha5	47.5781	-1.82847	0.441301	-4.44403	8.82874e-06	0.000134058	13.2353	0.135428	31.8471	0.362749	Plekha5
Serbp1	199.042	0.873399	0.201528	4.44268	8.88437e-06	0.000134815	80.8824	1.23957	50.7431	0.623611	Serbp1
Tnrc18	30.8738	-2.38022	0.584154	-4.43876	9.04785e-06	0.000137206	6.37255	0.0639202	23.1423	0.258444	Tnrc18
Ntrk3	176.174	-11.0265	2.98069	-4.43369	9.26328e-06	0.000140381	0	0	44.586	0.880716	Ntrk3
Tmem106b	83.0504	1.33078	0.315291	4.43245	9.31667e-06	0.000141098	55.3922	0.730539	20.5945	0.230664	Tmem106b
Stox2	21.7715	-3.36316	0.822959	-4.43212	9.33095e-06	0.000141223	2.45098	0.0239669	16.5605	0.185572	Stox2
Ints6	50.6231	-1.7721	0.428466	-4.43195	9.3383e-06	0.000141242	12.7451	0.128885	29.087	0.355	Ints6
Kpna1	37.1037	-2.12712	0.520027	-4.43124	9.36914e-06	0.000141616	8.33333	0.0838852	25.0531	0.291554	Kpna1
C630043F03Rik	17.7552	3.26676	0.802543	4.43018	9.41564e-06	0.000142226	21.5686	0.226893	1.4862	0.0172767	C630043F03Rik
Rab11b	158.838	0.96049	0.223302	4.4296	9.44073e-06	0.000142513	76.9608	1.12321	40.9766	0.488072	Rab11b
Gm15500	326.493	-0.722378	0.166025	-4.42883	9.47436e-06	0.000142928	73.0392	1.12596	76.4331	1.11254	Gm15500
Sugct	20.6209	-3.97353	0.95693	-4.42841	9.49289e-06	0.000143114	1.47059	0.0157761	14.4374	0.17434	Sugct
Prdm6	174.369	-11.0689	3.04685	-4.42686	9.56138e-06	0.000144026	0	0	68.3652	1.10309	Prdm6
Mat2a	225.476	-0.834444	0.192895	-4.42676	9.56576e-06	0.000144026	60.7843	0.821344	70.0637	1.05674	Mat2a
Gata6	32.0721	-6.06038	1.32078	-4.42321	9.72473e-06	0.000146308	0.490196	0.00355039	19.1083	0.242596	Gata6
Hyou1	24.5965	2.46789	0.608372	4.42309	9.72991e-06	0.000146308	28.9216	0.318403	3.39703	0.0347808	Hyou1
Aldh1a1	29.9557	-2.57526	0.637006	-4.42142	9.8056e-06	0.00014735	4.90196	0.0528728	12.1019	0.174785	Aldh1a1
Tlcd5	27.2588	2.30687	0.568749	4.41332	1.01799e-05	0.000152877	27.9412	0.300655	4.24628	0.0430783	Tlcd5
Itm2a	94.5901	-1.28246	0.304639	-4.40978	1.03477e-05	0.000155295	14.7059	0.178568	36.518	0.531971	Itm2a
Filip1l	294.264	-0.781873	0.181005	-4.40769	1.04479e-05	0.000156698	65.6863	1.00759	73.0361	1.17649	Filip1l
Prdx5	184.503	0.901797	0.2101	4.40699	1.04816e-05	0.000157103	76.9608	1.20476	47.1338	0.575972	Prdx5
Hey1	18.588	3.126	0.776488	4.40648	1.05066e-05	0.000157375	20.098	0.202053	1.69851	0.0161929	Hey1
Trim8	66.7166	1.4328	0.343503	4.40395	1.06298e-05	0.000159118	47.549	0.576883	17.8344	0.191676	Trim8
Nmt1	46.8682	1.71271	0.415967	4.40233	1.07094e-05	0.000160207	39.2157	0.452426	10.1911	0.104717	Nmt1
Ppib	201.108	-0.927597	0.216767	-4.40192	1.07299e-05	0.00016041	57.3529	0.779296	72.6115	1.03629	Ppib
Acaca	20.682	-3.59227	0.880783	-4.40158	1.07463e-05	0.000160553	1.96078	0.0200074	17.4098	0.197668	Acaca
Dync1i2	148.047	0.995611	0.233543	4.3995	1.08499e-05	0.000161995	71.5686	1.03258	41.8259	0.485074	Dync1i2
Ccl3	15.4476	3.82556	0.934619	4.39727	1.09622e-05	0.00016352	8.82353	0.118044	0.849257	0.00860969	Ccl3
Scaf8	55.9724	-1.6374	0.396843	-4.39719	1.09661e-05	0.00016352	17.6471	0.18847	35.6688	0.414888	Scaf8
Wnt4	21.7092	-4.60136	1.0864	-4.39451	1.11022e-05	0.000165443	0.980392	0.00834417	16.7728	0.20462	Wnt4
Itgav	142.754	1.03226	0.243019	4.394	1.11284e-05	0.000165728	69.6078	1.0001	34.3949	0.416871	Itgav
Nr3c2	31.9616	-6.05607	1.33291	-4.39311	1.1174e-05	0.000166301	0.490196	0.00341043	22.7176	0.287801	Nr3c2
Ccdc85b	32.479	-2.2602	0.560063	-4.39193	1.12347e-05	0.000167096	7.35294	0.0632759	24.4161	0.266327	Ccdc85b
Gm20498	43.9502	-1.8671	0.457683	-4.38787	1.14464e-05	0.000170136	19.6078	0.164029	42.6752	0.369897	Gm20498
Slc30a10	102.613	10.9224	2.79074	4.38411	1.1646e-05	0.000172992	76.9608	1.11133	0	0	Slc30a10
Rbm3	195.492	-0.894515	0.209446	-4.38394	1.1655e-05	0.000173016	58.8235	0.768635	65.6051	0.945434	Rbm3
Tbx5	162.251	-10.9576	3.04251	-4.38297	1.17072e-05	0.00017368	0	0	59.0234	1.04435	Tbx5
Canx	207.233	0.895148	0.209758	4.38257	1.17287e-05	0.000173887	82.3529	1.28334	52.017	0.646963	Canx
Egfr	37.9791	-2.09732	0.518735	-4.38114	1.18059e-05	0.00017492	8.33333	0.092177	22.7176	0.277298	Egfr
Tagln	959.359	-4.68134	1.25373	-4.37916	1.19137e-05	0.000176405	8.33333	0.132621	66.4544	1.84926	Tagln
Rell1	90.596	1.23621	0.295246	4.37867	1.19408e-05	0.000176694	56.3725	0.73224	22.5053	0.25696	Rell1
Tafa1	161.155	-10.8833	2.9703	-4.37797	1.19789e-05	0.000177144	0	0	39.0658	0.790085	Tafa1
Nap1l1	160.595	0.977693	0.231058	4.36558	1.26787e-05	0.000187374	71.0784	1.02109	41.6136	0.457799	Nap1l1
Tlk1	47.6628	-1.77595	0.437013	-4.36199	1.28884e-05	0.000190351	13.2353	0.135266	30.5732	0.358431	Tlk1
Gstt2	22.4839	2.60401	0.654977	4.35949	1.30364e-05	0.000192415	24.0196	0.279224	2.9724	0.0283697	Gstt2
Ccn3	20.9785	-4.54776	1.08593	-4.35206	1.34862e-05	0.000198928	0.980392	0.0084037	10.4034	0.13535	Ccn3
Gas1	41.6173	-1.95498	0.485997	-4.34964	1.36362e-05	0.000201013	7.35294	0.088837	22.7176	0.298515	Gas1
Gdi2	137.022	1.01008	0.240235	4.34588	1.38718e-05	0.000204356	67.6471	0.943149	38.2166	0.439766	Gdi2
Sgcd	152.749	-10.8556	3.03002	-4.34492	1.39325e-05	0.00020512	0	0	32.9087	0.652804	Sgcd
Uhrf2	49.5839	-1.73652	0.428818	-4.34409	1.39856e-05	0.000205772	15.1961	0.151767	33.9703	0.385212	Uhrf2
Gm12338	21.0861	-3.29628	0.82808	-4.34376	1.40066e-05	0.000205951	2.94118	0.0275335	27.3885	0.220154	Gm12338
Pi15	152.521	-10.8131	2.98506	-4.34247	1.40891e-05	0.000207032	0	0	33.5456	0.667855	Pi15
Actg2	151.659	-10.7915	2.96976	-4.34096	1.41862e-05	0.000208328	0	0	34.3949	0.663783	Actg2
Pttg1ip	119.407	1.07331	0.256647	4.33828	1.436e-05	0.000210746	69.6078	0.924622	33.121	0.372616	Pttg1ip
Adcy2	150.579	-10.8299	3.02572	-4.33621	1.44962e-05	0.000212611	0	0	60.5096	1.01941	Adcy2
Foxo1	45.6311	-1.81671	0.450778	-4.33463	1.46005e-05	0.000214005	11.2745	0.114068	26.9639	0.312322	Foxo1
Ghdc	23.6521	2.80368	0.712391	4.33301	1.47081e-05	0.000215447	25.9804	0.2927	2.54777	0.0258537	Ghdc
Rassf8	41.8922	-1.8957	0.472522	-4.33261	1.47353e-05	0.00021571	11.7647	0.114483	27.8132	0.31623	Rassf8
Cbx1	39.9088	-1.95737	0.488653	-4.33175	1.47929e-05	0.000216417	10.7843	0.106912	30.1486	0.334371	Cbx1
Actc1	148.993	-10.7615	2.96535	-4.33021	1.48965e-05	0.000217795	0	0	27.8132	0.580978	Actc1
Akt1	91.0136	1.21362	0.293173	4.32941	1.49508e-05	0.000218452	59.3137	0.751221	25.0531	0.272737	Akt1
Atp9b	56.766	-1.62924	0.401783	-4.32657	1.51452e-05	0.000221152	18.6275	0.181675	36.518	0.427584	Atp9b
Rflna	83.0908	1.28407	0.311767	4.32572	1.52036e-05	0.000221865	57.8431	0.708516	18.6837	0.220613	Rflna
Arglu1	102.437	-1.20165	0.290316	-4.32513	1.52441e-05	0.000222317	35.7843	0.404123	49.6815	0.635746	Arglu1
Prkag2	19.6422	-3.88709	0.964679	-4.32401	1.53221e-05	0.000223315	1.47059	0.0151761	15.9236	0.179814	Prkag2
Tm9sf1	36.4569	1.91731	0.479617	4.3233	1.53713e-05	0.000223892	41.6667	0.391012	11.8896	0.0866782	Tm9sf1
Ids	41.5823	1.77783	0.442256	4.32287	1.54012e-05	0.000224185	37.7451	0.44168	9.55414	0.0939131	Ids
Gabarapl2	119.261	1.0664	0.256017	4.32146	1.55e-05	0.000225483	71.0784	0.948955	32.6964	0.367692	Gabarapl2
Thbs1	97.3636	-4.33453	1.17309	-4.31917	1.56615e-05	0.00022769	3.43137	0.0413418	30.3609	0.521429	Thbs1
Frk	34.5852	1.97929	0.496432	4.31894	1.56779e-05	0.000227786	32.8431	0.371926	6.15711	0.0645422	Frk
C1qtnf6	86.2802	1.28323	0.312066	4.31718	1.58033e-05	0.000229464	59.3137	0.756026	21.0191	0.233594	C1qtnf6
Rps9	771.759	-0.514321	0.120383	-4.31595	1.58917e-05	0.000230604	95.5882	2.05662	89.5966	1.9027	Rps9
Hsd11b1	145.598	-10.7167	2.95434	-4.31576	1.59056e-05	0.000230661	0	0	46.2845	0.867004	Hsd11b1
Fibin	29.4062	-5.92327	1.33001	-4.31402	1.6031e-05	0.000232335	0.490196	0.00557818	18.259	0.229915	Fibin
Mmp14	140.149	1.0211	0.245057	4.31366	1.60575e-05	0.000232573	70.5882	1.00879	37.3673	0.434978	Mmp14
Pard6g	26.2015	2.37577	0.605089	4.30691	1.65551e-05	0.000239632	26.4706	0.302345	3.60934	0.0403518	Pard6g
Cdkal1	47.1817	-1.7542	0.437934	-4.30514	1.66882e-05	0.000241407	13.7255	0.14489	32.0594	0.367628	Cdkal1
Abca1	41.6138	-1.9589	0.49316	-4.30334	1.6824e-05	0.000243221	7.35294	0.0735657	29.087	0.337698	Abca1
Ctsa	52.9156	1.57081	0.389236	4.30222	1.69097e-05	0.000244308	46.0784	0.533386	13.1635	0.135605	Ctsa
Capns1	178.28	0.894538	0.213825	4.30108	1.69969e-05	0.000245415	77.451	1.16291	43.7367	0.541322	Capns1
Gm7908	17.4711	3.0358	0.774894	4.29931	1.7133e-05	0.000247227	16.6667	0.190718	2.33546	0.0190328	Gm7908
Ulk3	14.536	4.11505	1.01971	4.29696	1.73155e-05	0.000249705	17.1569	0.184347	0.636943	0.00794047	Ulk3
Tpd52l1	29.0773	-5.89532	1.33334	-4.29648	1.73529e-05	0.000250089	0.490196	0.0041934	20.8068	0.27388	Tpd52l1
Ulk2	76.2191	-1.41651	0.348918	-4.29034	1.78403e-05	0.000256954	24.0196	0.25352	38.4289	0.484574	Ulk2
Gm8624	21.0341	2.61358	0.669438	4.28982	1.78817e-05	0.00025739	23.5294	0.249339	4.4586	0.0277292	Gm8624
Rgs2	66.3654	-1.48196	0.366949	-4.28865	1.79759e-05	0.000258585	12.2549	0.152305	26.5393	0.368497	Rgs2
Syngr2	36.1249	1.95704	0.494865	4.28642	1.81576e-05	0.000261038	34.8039	0.400345	6.58174	0.0680427	Syngr2
Ppm1e	42.1174	-1.90921	0.482215	-4.28496	1.82773e-05	0.000262596	11.7647	0.117795	21.4437	0.276654	Ppm1e
Mir99ahg	29.7803	-2.31562	0.593539	-4.27515	1.91011e-05	0.000274262	6.86275	0.0679873	17.6221	0.206396	Mir99ahg
Pole4	54.7336	1.52504	0.379992	4.27329	1.92606e-05	0.000276382	42.6471	0.51403	13.1635	0.140803	Pole4
Cltc	148.867	0.951737	0.229781	4.27283	1.93004e-05	0.000276781	70.098	0.977048	38.6412	0.459757	Cltc
Nsmce4a	43.9058	-1.79797	0.453618	-4.27194	1.93778e-05	0.00027772	12.7451	0.131034	29.724	0.340279	Nsmce4a
Tbc1d12	33.9039	-2.1258	0.543461	-4.27113	1.94485e-05	0.000278563	7.84314	0.0829042	23.5669	0.273321	Tbc1d12
Sumo3	92.4201	1.18729	0.290706	4.27066	1.94897e-05	0.00027898	57.3529	0.742226	26.1146	0.28353	Sumo3
Cblb	40.6226	-1.90672	0.483766	-4.26887	1.9647e-05	0.000281044	10.7843	0.107365	23.3546	0.28027	Cblb
Ppm1g	51.4982	1.5714	0.393053	4.26862	1.96686e-05	0.000281044	40.6863	0.487046	12.1019	0.125047	Ppm1g
Hmbox1	54.8188	-1.60262	0.400989	-4.2686	1.96702e-05	0.000281044	16.1765	0.161895	33.758	0.390387	Hmbox1
Ino80	36.5068	-2.01033	0.512154	-4.26695	1.98163e-05	0.000282958	9.31373	0.0935046	25.9023	0.29271	Ino80
Tdrd3	22.379	-2.89313	0.747761	-4.26313	2.01585e-05	0.000287667	3.43137	0.0316255	18.896	0.206577	Tdrd3
Ptges	26.1523	2.36421	0.611199	4.25599	2.08124e-05	0.000296817	28.4314	0.299479	3.82166	0.0390105	Ptges
Gm5835	14.1868	4.06679	1.02188	4.25033	2.1346e-05	0.00030418	18.1373	0.178654	0.849257	0.0066375	Gm5835
Tram1	71.208	1.33447	0.331248	4.25023	2.13549e-05	0.00030418	51.9608	0.627273	18.6837	0.206876	Tram1
Tbx4	130.863	-10.5756	2.9758	-4.24974	2.14023e-05	0.000304668	0	0	55.6263	0.914501	Tbx4
Scaper	35.8919	-2.05937	0.528508	-4.24764	2.16034e-05	0.000307343	7.35294	0.0779646	21.6561	0.258994	Scaper
Plekhm2	44.2162	-1.81906	0.462105	-4.24738	2.16287e-05	0.000307515	12.7451	0.130164	29.724	0.34268	Plekhm2
Lrrfip1	73.759	-1.39068	0.346658	-4.24592	2.17701e-05	0.000309334	21.5686	0.241973	30.7856	0.409007	Lrrfip1
Vps54	54.6921	-1.62109	0.409432	-4.2435	2.20058e-05	0.000312492	13.7255	0.160325	35.6688	0.415392	Vps54
Gpcpd1	89.4911	1.19488	0.294848	4.24192	2.21616e-05	0.000314514	58.3333	0.748618	21.4437	0.242323	Gpcpd1
Fads3	67.3624	1.36558	0.340574	4.23872	2.24797e-05	0.000318833	49.5098	0.614074	16.7728	0.179408	Fads3
Mbtd1	67.4363	-1.42093	0.355382	-4.23557	2.27972e-05	0.000323139	21.5686	0.235703	37.5796	0.460616	Mbtd1
Pcdhga12	24.4904	2.35115	0.610681	4.23259	2.31017e-05	0.000327255	90.1961	0.417854	30.1486	0.0503371	Pcdhga12
Mta1	51.1098	1.56046	0.393904	4.23172	2.31906e-05	0.000328315	44.1176	0.511604	12.1019	0.124983	Mta1
Gm12854	27.819	2.24942	0.583267	4.23119	2.32455e-05	0.000328891	19.1176	0.253797	7.64331	0.0566878	Gm12854
Itsn2	48.6589	-1.73936	0.444122	-4.22547	2.3844e-05	0.000337154	11.2745	0.125022	29.9363	0.351753	Itsn2
Kansl1l	48.4564	-1.70033	0.432599	-4.22492	2.39021e-05	0.00033777	13.7255	0.137318	28.0255	0.336811	Kansl1l
Atxn2l	67.2462	1.36493	0.341611	4.22458	2.39392e-05	0.000338088	50.9804	0.626595	17.4098	0.186204	Atxn2l
Kank2	141.658	0.970058	0.237475	4.22236	2.41756e-05	0.000341219	69.1176	0.981747	37.5796	0.445007	Kank2
Chka	38.1739	-1.93118	0.497575	-4.21896	2.45433e-05	0.000346199	8.82353	0.0911847	22.9299	0.266646	Chka
Atp6v1e1	75.8818	1.29423	0.323274	4.21719	2.4737e-05	0.00034872	51.9608	0.660548	19.3206	0.211625	Atp6v1e1
Selenop	166.269	0.901643	0.22018	4.2159	2.4878e-05	0.000350495	67.6471	1.01045	41.8259	0.513471	Selenop
Hpse2	123.445	-10.4697	2.95665	-4.21345	2.51498e-05	0.000354109	0	0	28.0255	0.556826	Hpse2
Mrpl33	57.2384	-1.54249	0.390987	-4.21235	2.52725e-05	0.000355621	21.5686	0.203301	35.6688	0.406204	Mrpl33
Plxnd1	27.993	-2.32837	0.607679	-4.21012	2.5523e-05	0.000358928	4.41176	0.0440262	22.0807	0.247095	Plxnd1
Plxdc2	424.642	-0.623455	0.150354	-4.20939	2.56065e-05	0.000359734	91.1765	1.52198	83.4395	1.49182	Plxdc2
Zfpm2	122.714	-10.4577	2.95261	-4.20934	2.56112e-05	0.000359734	0	0	46.4968	0.748158	Zfpm2
Acot2	19.8613	2.63392	0.691056	4.2066	2.59239e-05	0.000363906	22.549	0.243346	2.33546	0.0229219	Acot2
Akr1a1	166.291	0.901114	0.220596	4.20615	2.5976e-05	0.000364417	78.4314	1.15545	44.1614	0.524327	Akr1a1
Cebpb	117.856	-1.14432	0.283905	-4.20582	2.60133e-05	0.00036472	34.3137	0.412591	42.4628	0.591683	Cebpb
Atp6ap1	63.8895	1.41046	0.355778	4.20559	2.60401e-05	0.000364875	50	0.599567	16.7728	0.174937	Atp6ap1
Pdha1	94.9388	1.21998	0.305109	4.1978	2.69525e-05	0.000377432	57.3529	0.734098	25.69	0.271296	Pdha1
Prss23	98.5677	1.1281	0.280715	4.19684	2.70668e-05	0.000378804	57.8431	0.76457	20.1699	0.244602	Prss23
Prickle2	80.6698	-1.43797	0.363721	-4.19669	2.70843e-05	0.000378821	25.4902	0.274731	37.155	0.502758	Prickle2
Vapb	74.5003	1.37201	0.346321	4.19569	2.72038e-05	0.000380264	53.4314	0.654446	18.896	0.200074	Vapb
Zbtb38	98.9022	-1.23204	0.308407	-4.19133	2.77322e-05	0.000387384	33.3333	0.368458	48.1953	0.600464	Zbtb38
Col4a6	26.2961	-5.7436	1.33534	-4.19121	2.77465e-05	0.000387384	0.490196	0.00349148	15.4989	0.199864	Col4a6
Jarid2	51.3455	-1.61079	0.412254	-4.18723	2.82382e-05	0.000394012	14.2157	0.156958	30.7856	0.357306	Jarid2
Scamp2	39.2869	1.79221	0.463011	4.18618	2.83691e-05	0.000395601	32.8431	0.373193	8.28025	0.0853549	Scamp2
Bpnt2	102.103	1.11505	0.278003	4.1856	2.84414e-05	0.000396372	58.3333	0.781435	27.8132	0.319684	Bpnt2
Pcdhgb5	28.8216	2.10805	0.551555	4.18504	2.85113e-05	0.000397107	90.1961	0.422853	38.6412	0.0724643	Pcdhgb5
Fancc	31.801	-2.19196	0.57629	-4.18383	2.86633e-05	0.000398985	6.86275	0.0629836	22.9299	0.259713	Fancc
Phactr1	19.5683	-4.39068	1.11174	-4.18355	2.86988e-05	0.00039924	0.980392	0.00908963	15.7113	0.171642	Phactr1
Egfem1	117.59	-10.3856	2.94469	-4.18299	2.87699e-05	0.000399784	0	0	34.3949	0.625716	Egfem1
Loxl2	146.953	0.943895	0.233036	4.18297	2.87724e-05	0.000399784	65.1961	0.937004	37.155	0.435935	Loxl2
Alkbh5	94.861	1.14588	0.286499	4.18028	2.91153e-05	0.000404308	55.8824	0.719566	27.8132	0.301079	Alkbh5
Fam135a	41.6198	-1.81372	0.470623	-4.17552	2.973e-05	0.00041243	11.2745	0.120597	28.4501	0.325215	Fam135a
Susd6	113.181	-1.08372	0.270152	-4.17548	2.97357e-05	0.00041243	40.1961	0.465594	47.3461	0.642518	Susd6
Vps28	65.6337	1.35618	0.344087	4.17213	3.01769e-05	0.000418299	50	0.601938	17.1975	0.176385	Vps28
Praf2	22.7013	2.41459	0.638411	4.17161	3.0245e-05	0.000418993	24.0196	0.267097	3.18471	0.0285749	Praf2
Phtf2	21.9014	-2.86226	0.760389	-4.1651	3.11218e-05	0.000430883	3.43137	0.0303497	16.3482	0.184664	Phtf2
Twist1	13.7535	4.02174	1.03489	4.16492	3.11467e-05	0.000430971	16.1765	0.183094	0.636943	0.00490063	Twist1
Birc6	130.62	-1.0068	0.250585	-4.16325	3.13751e-05	0.000433873	46.0784	0.523131	58.1741	0.75746	Birc6
Ccl4	14.2245	4.59937	1.1538	4.1616	3.16025e-05	0.000436757	4.41176	0.0685187	0.424628	0.00478093	Ccl4
Serpine2	229.876	0.773166	0.190056	4.16131	3.16425e-05	0.00043705	75.9804	1.24215	51.1677	0.684509	Serpine2
Ndufa13	163.271	-0.910178	0.225477	-4.16105	3.16787e-05	0.000437291	60.2941	0.72816	65.8174	0.895691	Ndufa13
Cd63	349.151	0.644519	0.157425	4.16084	3.17084e-05	0.000437441	92.6471	1.73558	68.3652	0.976089	Cd63
Fbxo30	30.7387	-2.15272	0.567656	-4.16045	3.17618e-05	0.000437916	7.84314	0.0731716	19.1083	0.21776	Fbxo30
Khdrbs3	21.6113	-2.82852	0.753452	-4.15925	3.19299e-05	0.000439974	3.43137	0.0334353	16.9851	0.185001	Khdrbs3
Gm11942	13.5201	3.9888	1.02909	4.15787	3.21229e-05	0.00044237	27.9412	0.211461	1.4862	0.0104273	Gm11942
Sos2	49.096	-1.73102	0.449865	-4.15324	3.278e-05	0.000451152	14.2157	0.154662	29.9363	0.352922	Sos2
Gsk3a	47.0183	1.6345	0.42378	4.15149	3.3032e-05	0.000454352	40.1961	0.451987	10.828	0.114615	Gsk3a
B2m	176.268	0.933145	0.231989	4.15117	3.30782e-05	0.000454718	75	1.11683	42.2505	0.510239	B2m
Tomm40l	13.9754	3.63714	0.956211	4.15072	3.31435e-05	0.000455346	17.1569	0.18039	0.849257	0.0101263	Tomm40l
Wdr83os	61.6251	1.42036	0.364049	4.15018	3.32218e-05	0.000456152	45.5882	0.55235	16.3482	0.164322	Wdr83os
Zfp608	38.8587	-1.9061	0.499651	-4.14955	3.33134e-05	0.000457139	10.2941	0.103502	23.9915	0.288635	Zfp608
Osbpl8	59.66	-1.49687	0.385539	-4.14574	3.38721e-05	0.000464532	19.6078	0.210172	32.6964	0.392802	Osbpl8
Stac	25.2043	-5.67298	1.33696	-4.14441	3.4069e-05	0.000466956	0.490196	0.00500977	15.0743	0.204874	Stac
Rmdn1	35.1133	-2.01691	0.532427	-4.1438	3.41592e-05	0.000467916	8.82353	0.100589	23.7792	0.285255	Rmdn1
Ranbp9	53.6172	-1.59331	0.412715	-4.14231	3.4383e-05	0.000470705	17.6471	0.174158	33.5456	0.380242	Ranbp9
Btd	40.4441	1.72331	0.450262	4.13621	3.53088e-05	0.000483095	40.1961	0.451376	9.34183	0.101628	Btd
Runx1t1	74.8008	-1.30733	0.33382	-4.13526	3.54546e-05	0.000484803	22.0588	0.268182	35.6688	0.467054	Runx1t1
Rdh10	30.8991	1.98401	0.524504	4.13387	3.567e-05	0.000487462	26.4706	0.321438	5.52017	0.0585504	Rdh10
Mfhas1	33.046	-2.19007	0.582992	-4.1317	3.60097e-05	0.000491713	5.88235	0.0649631	24.8408	0.281504	Mfhas1
Higd2a	83.0933	1.20723	0.307236	4.13161	3.60234e-05	0.000491713	57.8431	0.709742	23.3546	0.246612	Higd2a
Ywhah	113.486	1.04679	0.263723	4.12908	3.64222e-05	0.000496865	62.2549	0.820113	30.3609	0.345236	Ywhah
Fam193a	60.8216	-1.46234	0.377726	-4.12703	3.67483e-05	0.000501019	18.1373	0.194986	39.4904	0.446644	Fam193a
Adamts2	107.277	-10.2664	2.96791	-4.12497	3.70777e-05	0.000505213	0	0	41.4013	0.655389	Adamts2
Ttc33	39.6596	1.72235	0.451604	4.12449	3.71552e-05	0.000505972	35.7843	0.389336	9.12951	0.0939761	Ttc33
Wnk1	139.003	-0.980039	0.245979	-4.1242	3.72027e-05	0.000506323	46.0784	0.553886	59.0234	0.779431	Wnk1
Glipr2	17.857	-3.72623	0.980549	-4.12376	3.72741e-05	0.000506822	1.47059	0.0148692	14.4374	0.16272	Glipr2
Gnb1	292.265	0.688455	0.170067	4.1237	3.7283e-05	0.000506822	89.2157	1.53518	64.1189	0.90269	Gnb1
Csgalnact1	107.569	-10.2637	2.96686	-4.12202	3.75568e-05	0.000510245	0	0	29.087	0.402836	Csgalnact1
Cap1	115.183	1.03682	0.261531	4.12174	3.76017e-05	0.000510556	65.1961	0.869409	31.2102	0.353922	Cap1
Scai	24.6083	-2.51914	0.677003	-4.12001	3.78849e-05	0.000514101	4.90196	0.0429656	18.896	0.210597	Scai
Cop1	60.4657	-1.50057	0.389189	-4.1179	3.82345e-05	0.000518543	22.549	0.22647	36.7304	0.432741	Cop1
Pcdhgb8	17.944	2.7334	0.736556	4.1176	3.82832e-05	0.0005189	78.9216	0.329435	29.087	0.0360041	Pcdhgb8
Rpl23a-ps3	89.8792	-1.21589	0.310453	-4.11289	3.90742e-05	0.000529313	37.2549	0.350052	68.7898	0.5716	Rpl23a-ps3
Dock7	77.396	-1.28562	0.330069	-4.11128	3.9347e-05	0.000532697	28.4314	0.303544	41.4013	0.506516	Dock7
Npnt	104.245	-10.2165	2.95973	-4.10816	3.98818e-05	0.000539624	0	0	54.7771	0.784071	Npnt
Wsb1	118.448	1.034	0.261816	4.10614	4.02333e-05	0.000544063	60.2941	0.818507	30.3609	0.35149	Wsb1
Neo1	40.9616	-1.86275	0.493953	-4.10448	4.0522e-05	0.000547648	10.7843	0.109505	26.1146	0.30936	Neo1
Rbm47	24.3188	-5.6011	1.34114	-4.09958	4.13901e-05	0.000559055	0.490196	0.00327886	15.4989	0.201429	Rbm47
Pdgfa	73.8729	-1.32137	0.341113	-4.09621	4.1996e-05	0.00056691	19.1176	0.231425	38.4289	0.483762	Pdgfa
Cd80	13.7594	4.53724	1.16068	4.09495	4.22254e-05	0.000569675	15.1961	0.184329	0.424628	0.00404678	Cd80
Sri	106.55	1.06544	0.271242	4.09371	4.24528e-05	0.00057241	60.7843	0.809411	30.3609	0.330594	Sri
Ago3	40.6985	-1.77916	0.471568	-4.09285	4.26096e-05	0.000574191	10.7843	0.10381	28.2378	0.318692	Ago3
Msmo1	21.5733	2.42517	0.657121	4.08965	4.32022e-05	0.00058184	20.098	0.220646	2.76008	0.030845	Msmo1
Zfp638	73.9671	-1.30863	0.338531	-4.08911	4.33038e-05	0.00058255	23.0392	0.264542	42.0382	0.504791	Zfp638
Gm13436	43.6477	-1.72924	0.457581	-4.0891	4.33051e-05	0.00058255	25	0.166209	33.121	0.317877	Gm13436
Fam124a	24.1513	-5.5875	1.34332	-4.0879	4.35291e-05	0.000585225	0.490196	0.00548053	20.1699	0.234732	Fam124a
Mical3	24.2052	-2.4784	0.673074	-4.08666	4.37633e-05	0.000588033	4.41176	0.0438728	16.5605	0.191196	Mical3
1110046J04Rik	21.0049	-2.78419	0.757644	-4.08374	4.43167e-05	0.000595125	2.94118	0.0304924	12.7389	0.160501	1110046J04Rik
Cdc14b	23.0117	-2.55934	0.696356	-4.08089	4.48641e-05	0.000602128	3.92157	0.0360925	18.0467	0.200578	Cdc14b
Ptpn9	135.935	0.978585	0.248689	4.07994	4.50471e-05	0.000604235	68.1373	0.953982	34.3949	0.417745	Ptpn9
Fign	17.9633	-4.25101	1.10916	-4.07925	4.51804e-05	0.000605673	0.490196	0.00816512	16.1359	0.177684	Fign
Fat1	88.2361	-1.19793	0.308625	-4.07639	4.5741e-05	0.000612834	28.4314	0.314412	46.2845	0.565196	Fat1
Aprt	19.9202	-2.92595	0.797774	-4.07323	4.63659e-05	0.000620849	2.94118	0.0224316	16.3482	0.17493	Aprt
Cspp1	38.4026	-1.94782	0.523576	-4.07194	4.66233e-05	0.000623936	9.31373	0.095243	26.1146	0.303912	Cspp1
Lipg	98.4559	-10.1178	2.94832	-4.07129	4.67541e-05	0.000625326	0	0	42.6752	0.691998	Lipg
Cox20	52.2827	1.50699	0.396823	4.0711	4.67922e-05	0.000625476	38.7255	0.471191	12.5265	0.135774	Cox20
St7	18.8851	-3.09803	0.843623	-4.07085	4.68427e-05	0.00062579	1.96078	0.0196471	16.7728	0.175345	St7
Fars2	31.8387	-2.10453	0.569805	-4.06987	4.70403e-05	0.000628069	6.86275	0.0756611	23.9915	0.262078	Fars2
Gas6	20.8484	-2.77122	0.757188	-4.06959	4.70961e-05	0.000628452	2.45098	0.0201375	14.6497	0.163906	Gas6
Apc2	19.3897	2.58065	0.706681	4.06404	4.82298e-05	0.000643143	22.549	0.234927	2.54777	0.0260253	Apc2
Lrrc32	39.0915	1.72765	0.461244	4.06393	4.82523e-05	0.000643143	34.3137	0.395336	8.49257	0.0877477	Lrrc32
Fhit	17.6918	-4.2391	1.10836	-4.06254	4.85406e-05	0.000646614	0.980392	0.00790617	11.465	0.142107	Fhit
Tmem258	83.4146	1.18152	0.306029	4.05997	4.90795e-05	0.000653419	57.3529	0.718181	22.293	0.24581	Tmem258
Nup98	52.0774	-1.53973	0.406976	-4.05964	4.91482e-05	0.000653958	17.6471	0.171921	30.3609	0.3645	Nup98
Rftn2	54.948	1.48797	0.393132	4.05498	5.01378e-05	0.000666528	42.1569	0.515325	13.8004	0.145695	Rftn2
Cotl1	36.5747	1.77666	0.476789	4.05493	5.01503e-05	0.000666528	32.3529	0.361881	6.58174	0.0713865	Cotl1
Psmb5	57.4464	-1.47618	0.389273	-4.05391	5.03695e-05	0.00066906	20.5882	0.215944	35.2442	0.375375	Psmb5
Gstk1	31.5005	1.90387	0.513988	4.05248	5.06765e-05	0.000672753	29.4118	0.334148	6.15711	0.0634959	Gstk1
Clstn1	87.5007	1.1471	0.296908	4.05084	5.10338e-05	0.000677108	57.8431	0.728686	24.2038	0.267086	Clstn1
Ksr1	21.1585	-2.77274	0.764929	-4.05039	5.11329e-05	0.000678036	3.43137	0.0319919	16.3482	0.185971	Ksr1
Dnajc6	18.0453	-3.31926	0.909238	-4.04627	5.20404e-05	0.000689676	1.47059	0.0155952	13.3758	0.157596	Dnajc6
Mylk	556.728	0.52147	0.130396	4.0448	5.23679e-05	0.000693621	92.6471	2.0393	85.9873	1.44269	Mylk
Selenot	80.2726	1.21459	0.316336	4.04458	5.24179e-05	0.000693888	55.8824	0.693726	22.7176	0.248374	Selenot
Gigyf2	38.4794	-1.81355	0.48859	-4.04208	5.29796e-05	0.000700924	10.7843	0.103621	26.327	0.297786	Gigyf2
Ndufa2	184.202	0.826225	0.21014	4.04102	5.32188e-05	0.000703687	79.902	1.20999	48.1953	0.593538	Ndufa2
Pde1c	18.0762	-3.33118	0.913042	-4.04031	5.33806e-05	0.000705425	1.47059	0.0140381	16.3482	0.169366	Pde1c
Dcaf6	56.704	-1.54485	0.411566	-4.03998	5.34568e-05	0.000705945	16.1765	0.172059	33.9703	0.391565	Dcaf6
Metrn	16.4657	2.91971	0.805567	4.03987	5.34807e-05	0.000705945	19.1176	0.203866	1.69851	0.0171367	Metrn
Ccng2	38.3825	1.74297	0.468899	4.03923	5.36261e-05	0.000707463	32.3529	0.380055	8.70488	0.0857725	Ccng2
Cops7a	31.372	1.89637	0.513782	4.03894	5.36929e-05	0.000707941	28.9216	0.317827	6.15711	0.0615957	Cops7a
Insig1	22.1217	2.54086	0.703658	4.03723	5.40871e-05	0.000712735	16.6667	0.199808	2.9724	0.0270809	Insig1
Sting1	15.4879	3.01295	0.830887	4.03652	5.42498e-05	0.000714473	17.1569	0.194565	1.4862	0.0131053	Sting1
Gm8451	19.3109	2.56163	0.708325	4.03519	5.45578e-05	0.000718123	36.7647	0.283123	4.88323	0.031692	Gm8451
Ankrd17	112.626	-1.05507	0.272516	-4.03465	5.46846e-05	0.000719385	37.2549	0.43507	49.0446	0.647693	Ankrd17
Calcrl	41.4519	-1.79331	0.485284	-4.0314	5.54468e-05	0.000728998	11.2745	0.121835	12.5265	0.157798	Calcrl
Arl6ip1	93.7496	1.10741	0.287505	4.03023	5.57223e-05	0.000732206	56.3725	0.73158	26.7516	0.288784	Arl6ip1
Shroom4	18.6694	-3.06617	0.847344	-4.02924	5.59585e-05	0.000734727	1.96078	0.022771	12.7389	0.154898	Shroom4
Tmem71	23.8961	2.30503	0.635127	4.02916	5.59774e-05	0.000734727	22.0588	0.250441	3.39703	0.0370539	Tmem71
Gm10073	96.1484	-1.12335	0.291938	-4.02729	5.64241e-05	0.000740172	39.7059	0.378819	32.6964	0.463291	Gm10073
Usp53	18.8151	-3.07637	0.851442	-4.02696	5.65031e-05	0.000740791	2.45098	0.0236022	15.2866	0.174062	Usp53
Rb1cc1	112.525	-1.05088	0.27216	-4.02424	5.71596e-05	0.000748974	36.7647	0.430157	52.6539	0.67284	Rb1cc1
Lipa	56.6663	1.45279	0.386319	4.02181	5.77533e-05	0.000756327	46.0784	0.54334	14.6497	0.156065	Lipa
Sik1	154.865	0.96621	0.249251	4.01892	5.84648e-05	0.000765214	62.7451	0.931772	32.9087	0.422043	Sik1
Selenbp1	21.6199	-2.6235	0.728771	-4.01719	5.88953e-05	0.000770414	4.90196	0.0345523	18.259	0.193466	Selenbp1
Acaa2	99.4265	-1.107	0.288301	-4.01582	5.92388e-05	0.000774472	33.8235	0.400678	50.7431	0.622609	Acaa2
Gm12669	21.6793	2.32215	0.643411	4.01187	6.02385e-05	0.000787098	15.6863	0.200201	4.67091	0.0341515	Gm12669
Srrm2	205.401	-0.823074	0.211019	-4.00974	6.07856e-05	0.000793801	60.7843	0.819577	73.673	1.04488	Srrm2
Nodal	56.6439	9.92793	2.68238	4.00849	6.11087e-05	0.000797572	46.5686	0.654804	0	0	Nodal
Gm28635	17.8761	-3.30925	0.91672	-4.00792	6.12562e-05	0.000799048	3.92157	0.0238927	25.0531	0.202179	Gm28635
Rassf5	17.9257	-3.30236	0.917174	-4.00619	6.17052e-05	0.000804453	1.96078	0.0186548	15.2866	0.174223	Rassf5
Ctss	22.8402	2.40894	0.670485	4.00586	6.17918e-05	0.00080513	5.39216	0.0773322	3.60934	0.0335759	Ctss
Ubr5	102.977	-1.0806	0.28175	-4.00504	6.20058e-05	0.000807465	36.2745	0.405793	47.5584	0.609121	Ubr5
Pkp4	37.604	-1.82604	0.49838	-4.00463	6.21148e-05	0.000808432	9.31373	0.0917835	22.0807	0.253043	Pkp4
A530058N18Rik	87.8165	-9.92237	2.9309	-3.99529	6.46162e-05	0.000840518	0	0	22.5053	0.329111	A530058N18Rik
Adamtsl3	86.9922	-9.88378	2.89636	-3.9949	6.47219e-05	0.000841421	0	0	42.6752	0.650818	Adamtsl3
Ctdspl2	38.582	-1.81639	0.496487	-3.99445	6.48458e-05	0.00084256	11.2745	0.109278	27.3885	0.315515	Ctdspl2
Cd46	16.8736	-3.60959	0.992843	-3.99394	6.49856e-05	0.000843905	1.47059	0.0177377	13.8004	0.155867	Cd46
Dll4	17.0107	2.79547	0.783291	3.99233	6.54282e-05	0.000849178	19.6078	0.200054	1.91083	0.018109	Dll4
Tmem94	24.8308	2.12419	0.58923	3.9901	6.60467e-05	0.000856727	23.0392	0.264157	4.4586	0.0451381	Tmem94
Mcc	17.7506	-4.22171	1.13658	-3.98939	6.62441e-05	0.000858808	0.980392	0.00556389	12.1019	0.143092	Mcc
Ganab	49.9658	1.48709	0.400127	3.98863	6.64549e-05	0.00086106	40.6863	0.472493	12.5265	0.127176	Ganab
Traf3ip2	17.1759	-3.63096	1.00329	-3.98679	6.69723e-05	0.00086728	1.47059	0.0107996	13.8004	0.157364	Traf3ip2
A530058N18Rik-1	86.4376	-9.87022	2.9003	-3.98559	6.73138e-05	0.000871216	0	0	20.8068	0.313753	A530058N18Rik-1
Pcx	15.4304	5.57724	1.35591	3.98354	6.78968e-05	0.000878273	21.0784	0.207195	0.424628	0.00345953	Pcx
Ripor2	16.9932	-3.61358	0.999069	-3.9826	6.8165e-05	0.000881252	1.47059	0.012721	9.76645	0.11324	Ripor2
Clip3	39.21	1.66067	0.452457	3.98146	6.84931e-05	0.000884606	37.2549	0.414751	8.9172	0.0894588	Clip3
Rngtt	33.2112	-2.13295	0.596909	-3.98143	6.85006e-05	0.000884606	7.35294	0.0746407	22.0807	0.259476	Rngtt
Tanc2	25.6178	-2.28023	0.637701	-3.98035	6.88142e-05	0.000888163	3.92157	0.0432819	17.4098	0.191532	Tanc2
Gpr4	13.1481	3.5187	0.977673	3.97728	6.97092e-05	0.000899214	15.1961	0.167043	0.849257	0.00843532	Gpr4
Ppp1r9b	61.9048	1.34981	0.361423	3.97557	7.02106e-05	0.000905179	49.5098	0.567776	16.5605	0.179009	Ppp1r9b
Fau	305.093	-0.680701	0.174819	-3.97207	7.12512e-05	0.000918085	77.9412	1.1483	72.8238	1.12948	Fau
Fzr1	22.8184	2.22693	0.622994	3.97158	7.13979e-05	0.000919466	24.5098	0.270133	3.82166	0.0395187	Fzr1
Pde4a	27.4814	-2.29269	0.642988	-3.96967	7.19708e-05	0.00092633	4.41176	0.0483245	20.5945	0.237104	Pde4a
Fam13a	17.0872	-4.16302	1.12553	-3.96802	7.24711e-05	0.000932253	0.980392	0.00964533	10.828	0.127224	Fam13a
Usp47	78.7882	-1.21843	0.324078	-3.96605	7.30729e-05	0.000939475	26.9608	0.285099	41.4013	0.504259	Usp47
Kcnab1	83.3188	-9.8359	2.919	-3.96571	7.31785e-05	0.000940085	0	0	19.5329	0.370063	Kcnab1
Pigt	22.9625	2.22539	0.624453	3.96563	7.32014e-05	0.000940085	24.5098	0.25759	3.82166	0.0409394	Pigt
Vps25	49.6257	1.4707	0.398357	3.96277	7.4086e-05	0.00095092	41.6667	0.481272	12.9512	0.133956	Vps25
Phc1	23.9471	2.14065	0.599996	3.95778	7.56492e-05	0.000970448	26.4706	0.284593	4.03397	0.0417268	Phc1
2610027K06Rik	18.2787	-3.04	0.857853	-3.95742	7.57629e-05	0.000971371	2.45098	0.0217416	14.4374	0.169181	2610027K06Rik
Rps25-ps1	72.0884	1.2309	0.328918	3.95558	7.63477e-05	0.000978329	47.0588	0.527753	23.9915	0.20858	Rps25-ps1
Dazap2	124.815	0.955935	0.250812	3.95537	7.64157e-05	0.00097866	67.6471	0.914821	37.3673	0.424914	Dazap2
Zbed3	36.9531	1.70834	0.470687	3.95443	7.6717e-05	0.000981978	31.8627	0.368143	7.85563	0.0832555	Zbed3
Lgals9	34.9407	1.74212	0.480758	3.95344	7.70363e-05	0.000985522	30.3922	0.341845	7.85563	0.0796166	Lgals9
Sfr1	162.552	0.877747	0.229285	3.95176	7.75792e-05	0.00099192	72.549	1.05554	42.6752	0.511275	Sfr1
Msi2	133.493	-0.950861	0.249459	-3.95119	7.77639e-05	0.000993549	42.6471	0.508862	52.8662	0.707212	Msi2
Tpp1	72.3704	1.23077	0.329453	3.9511	7.77921e-05	0.000993549	51.4706	0.631449	19.9575	0.212485	Tpp1
Aff1	49.5454	-1.57114	0.429774	-3.95081	7.78856e-05	0.000994197	16.1765	0.167779	28.0255	0.33631	Aff1
Fos	1413.06	0.381833	0.0973452	3.94978	7.82221e-05	0.000997944	74.0196	2.22206	72.3992	1.73394	Fos
Rasgef1b	16.506	-3.56911	0.996184	-3.94954	7.83003e-05	0.000998393	0.980392	0.00931495	10.4034	0.132619	Rasgef1b
Frs2	54.729	-1.4555	0.395384	-3.94876	7.85556e-05	0.00100032	19.1176	0.190451	35.4565	0.409382	Frs2
Lims2	21.3936	-5.3815	1.35189	-3.94876	7.85575e-05	0.00100032	0.490196	0.00693313	17.6221	0.201128	Lims2
Nhsl1	19.9118	2.38707	0.675181	3.94863	7.85986e-05	0.00100032	19.6078	0.221776	2.33546	0.0247731	Nhsl1
Fbln5	21.4244	-5.39506	1.3528	-3.94856	7.86236e-05	0.00100032	0.490196	0.00456141	15.7113	0.180779	Fbln5
Cebpd	157.236	-0.904506	0.236966	-3.94742	7.89993e-05	0.00100455	51.4706	0.635963	52.8662	0.75732	Cebpd
Xpc	65.7348	1.27633	0.343136	3.94534	7.96865e-05	0.00101273	48.0392	0.56733	17.6221	0.196108	Xpc
Spata5	21.2367	-2.57986	0.734332	-3.9426	8.06016e-05	0.0010238	3.92157	0.034731	15.2866	0.170592	Spata5
Arfgef1	52.0447	-1.58245	0.434267	-3.94021	8.141e-05	0.00103351	15.6863	0.170276	31.2102	0.372633	Arfgef1
Syde1	77.3915	1.21639	0.326385	3.93679	8.25774e-05	0.00104775	51.4706	0.635693	22.0807	0.242698	Syde1
Bcl7a	17.2123	-3.23162	0.918083	-3.93402	8.35371e-05	0.00105935	1.47059	0.0102971	14.4374	0.160921	Bcl7a
Ndufab1-ps	31.4005	1.83894	0.513305	3.93302	8.38847e-05	0.00106318	40.1961	0.362885	15.7113	0.0905162	Ndufab1-ps
Stip1	41.7663	1.58629	0.436941	3.93207	8.42176e-05	0.00106682	36.2745	0.409077	9.55414	0.099702	Stip1
Sh2b3	59.3961	1.35057	0.366392	3.9319	8.42769e-05	0.00106699	48.0392	0.569871	16.5605	0.177591	Sh2b3
Ano6	129.491	-0.974432	0.257734	-3.92763	8.57885e-05	0.00108553	45.098	0.531922	55.414	0.731225	Ano6
Pknox2	77.8491	-9.70608	2.88878	-3.92518	8.66664e-05	0.00109604	0	0	45.0106	0.639301	Pknox2
Il11ra1	45.9318	-1.59589	0.440277	-3.92415	8.7036e-05	0.00110012	13.7255	0.13916	24.6285	0.28379	Il11ra1
Cdk2ap1	61.3938	1.30954	0.355358	3.9209	8.82192e-05	0.00111447	48.0392	0.516054	21.8684	0.178242	Cdk2ap1
Stom	45.0833	-1.7375	0.48565	-3.92024	8.84611e-05	0.00111692	13.2353	0.126466	26.7516	0.319173	Stom
Gria1	77.0922	-9.69003	2.88778	-3.91894	8.89407e-05	0.00112236	0	0	33.758	0.517118	Gria1
Pcsk5	20.8568	-5.34957	1.35437	-3.9186	8.90663e-05	0.00112334	0.490196	0.00592042	13.8004	0.168054	Pcsk5
Alg2	20.4846	2.32568	0.663453	3.91823	8.92031e-05	0.00112445	20.5882	0.239547	2.76008	0.0277213	Alg2
Cxcl14	16.2325	-4.0818	1.12237	-3.91151	9.17199e-05	0.00115555	0.980392	0.00926783	11.6773	0.143589	Cxcl14
Pgm5	16.4285	-3.57489	1.00849	-3.90958	9.24567e-05	0.0011642	0.980392	0.0103912	11.0403	0.129883	Pgm5
Ttc14	55.3483	-1.4343	0.393605	-3.9091	9.2641e-05	0.00116589	17.6471	0.186938	34.1826	0.402475	Ttc14
Cmas	31.9451	1.82295	0.51254	3.90499	9.42301e-05	0.00118525	29.4118	0.329916	6.58174	0.0639096	Cmas
Sfxn1	61.6354	1.35279	0.370178	3.90228	9.52927e-05	0.00119797	40.6863	0.509795	16.7728	0.175059	Sfxn1
Zfp36l2	123.182	0.941374	0.250347	3.90207	9.53729e-05	0.00119832	56.8627	0.81254	30.9979	0.368845	Zfp36l2
Wdr82	40.833	1.58442	0.440283	3.90125	9.56972e-05	0.00120165	37.2549	0.415001	9.12951	0.0980125	Wdr82
Gm19085	75.0761	-9.64661	2.88593	-3.90114	9.57412e-05	0.00120165	0	0	25.0531	0.416243	Gm19085
Itga6	26.5412	-2.19806	0.630161	-3.90011	9.61505e-05	0.00120614	4.90196	0.0415016	18.0467	0.208162	Itga6
Vegfd	20.4892	-5.31961	1.35503	-3.89946	9.64089e-05	0.00120873	0.490196	0.00456141	14.2251	0.163773	Vegfd
Nherf2	107.951	0.999721	0.267174	3.89919	9.65141e-05	0.00120939	65.6863	0.861589	29.2994	0.343043	Nherf2
Tbc1d30	16.4664	2.73179	0.789843	3.89442	9.84342e-05	0.00123279	18.1373	0.19303	1.91083	0.0163755	Tbc1d30
Tbx15	14.2582	5.43883	1.3617	3.89174	9.95279e-05	0.00124581	18.1373	0.194056	0.212314	0.00181882	Tbx15
Zfp652	46.484	-1.6266	0.453804	-3.89121	9.97446e-05	0.00124774	14.2157	0.144154	31.2102	0.35504	Zfp652
Dnaja1	188.521	0.796006	0.210247	3.8911	9.97888e-05	0.00124774	76.9608	1.12326	44.3737	0.534661	Dnaja1
Tasor	60.9012	-1.3635	0.374222	-3.88967	0.000100382	0.00125447	21.5686	0.222546	37.155	0.434858	Tasor
Arhgef12	192.939	-0.818037	0.216488	-3.88935	0.000100514	0.00125545	60.2941	0.792383	67.0913	0.952604	Arhgef12
Gdi1	55.969	1.36039	0.374056	3.88682	0.000101565	0.00126723	49.5098	0.546768	15.0743	0.158209	Gdi1
Rplp2	461.662	-0.542249	0.141336	-3.88682	0.000101566	0.00126723	84.3137	1.50826	82.8025	1.4319	Rplp2
Rps11-ps1	22.9707	-2.38766	0.688927	-3.88492	0.000102362	0.00127647	4.41176	0.0487365	18.4713	0.199445	Rps11-ps1
Ppt1	52.6888	1.39147	0.383822	3.88389	0.000102799	0.00128124	43.6275	0.50135	13.8004	0.151157	Ppt1
Megf6	21.6981	-2.44671	0.707211	-3.88358	0.00010293	0.00128218	3.43137	0.0349749	14.2251	0.178669	Megf6
Ctif	26.9482	-2.1198	0.608216	-3.88323	0.00010308	0.00128336	6.86275	0.0637558	18.259	0.205337	Ctif
Csrnp1	70.7385	1.23019	0.335825	3.88075	0.000104133	0.00129578	41.6667	0.517206	18.259	0.193634	Csrnp1
Calm3	138.172	0.89595	0.239093	3.87892	0.000104921	0.00130488	70.5882	0.969943	37.5796	0.443315	Calm3
Osbpl7	26.871	2.02788	0.581353	3.8785	0.000105102	0.00130632	25.9804	0.298797	4.67091	0.043974	Osbpl7
Cbx6	114.281	0.987432	0.265135	3.87839	0.000105149	0.00130632	58.8235	0.825551	31.2102	0.367466	Cbx6
Hnrnpf	195.632	0.779685	0.206473	3.87808	0.000105283	0.00130728	81.8627	1.23344	52.2293	0.627112	Hnrnpf
Gm28047	15.9937	-4.06323	1.12926	-3.87489	0.000106672	0.00132366	1.96078	0.0134491	22.7176	0.17967	Gm28047
Cpeb1	20.2413	-5.29272	1.36111	-3.87479	0.000106715	0.00132366	0.490196	0.00693342	17.4098	0.203326	Cpeb1
Actr1b	53.4237	1.39625	0.386281	3.87416	0.000106992	0.00132638	46.5686	0.532205	14.0127	0.145833	Actr1b
Mef2c	185.103	0.785132	0.208461	3.87005	0.000108812	0.00134823	73.0392	1.1208	40.1274	0.524551	Mef2c
Col26a1	45.3974	9.55118	2.64212	3.86641	0.000110449	0.00136777	42.1569	0.536289	0.212314	0.00127875	Col26a1
Dicer1	34.7333	-1.84081	0.52397	-3.8654	0.000110908	0.00137273	9.80392	0.108069	25.69	0.289499	Dicer1
Pcdhgb7	24.4145	2.09288	0.603148	3.86522	0.00011099	0.00137295	89.7059	0.409346	32.0594	0.0532205	Pcdhgb7
Pcolce	69.4033	1.22266	0.335277	3.8651	0.000111044	0.00137295	50.4902	0.632509	17.4098	0.199775	Pcolce
Lamtor2	52.2677	-1.45226	0.404226	-3.86473	0.000111214	0.00137432	16.6667	0.177857	33.758	0.383697	Lamtor2
Xaf1	18.8395	2.40108	0.698394	3.86356	0.000111747	0.00138018	20.5882	0.232081	2.76008	0.0275039	Xaf1
Aff3	70.3654	-9.53878	2.87498	-3.86164	0.000112629	0.00139033	0	0	44.586	0.58206	Aff3
Rtraf	73.5207	-1.25326	0.344522	-3.85818	0.000114236	0.00140942	26.4706	0.292201	36.3057	0.436861	Rtraf
Pcnx	75.43	-1.21555	0.333415	-3.85737	0.000114615	0.00141334	25.9804	0.269972	41.189	0.485293	Pcnx
Rpl34	510.016	-0.530235	0.139132	-3.85702	0.000114776	0.00141458	90.6863	1.65578	84.2887	1.49633	Rpl34
Pla2r1	62.2333	-1.33163	0.368778	-3.8525	0.000116919	0.00144023	22.549	0.232594	33.121	0.428439	Pla2r1
Cachd1	26.8211	-2.12382	0.614929	-3.85141	0.000117441	0.00144588	5.88235	0.0572356	17.8344	0.211794	Cachd1
Usp3	46.0718	-1.54307	0.434181	-3.84911	0.000118549	0.00145875	15.6863	0.150745	25.2654	0.303067	Usp3
Pcm1	72.968	-1.23029	0.338942	-3.84672	0.000119708	0.00147224	23.0392	0.253801	39.9151	0.477304	Pcm1
Atp5mpl	91.2742	1.08304	0.295665	3.8458	0.000120158	0.00147698	58.8235	0.75217	25.4777	0.280348	Atp5mpl
St8sia1	14.5655	3.10563	0.912495	3.84536	0.000120374	0.00147886	17.1569	0.187397	0.849257	0.00665478	St8sia1
Nfkbiz	127.064	-0.97698	0.264715	-3.84478	0.000120662	0.00148162	29.902	0.368232	40.1274	0.58313	Nfkbiz
Anp32b	122.148	0.939834	0.254042	3.84402	0.000121036	0.00148543	60.2941	0.829606	32.9087	0.381155	Anp32b
Rps6	221.543	0.739067	0.196947	3.84365	0.000121218	0.00148687	80.8824	1.19426	67.5159	0.672991	Rps6
Zfp654	26.8938	-2.11202	0.614042	-3.8428	0.000121638	0.00149124	6.37255	0.0714379	19.7452	0.22871	Zfp654
Adgrf5	42.0018	1.63585	0.464204	3.84235	0.000121862	0.0014932	29.902	0.380728	5.30786	0.0617257	Adgrf5
Eps8	54.3672	1.36896	0.381969	3.84141	0.000122332	0.00149816	37.7451	0.467986	12.7389	0.147425	Eps8
Slc1a5	52.5712	1.38447	0.386989	3.83777	0.000124159	0.00151974	33.3333	0.452666	11.2527	0.127619	Slc1a5
Cwf19l2	27.4469	-2.05182	0.595324	-3.83596	0.000125077	0.00153016	7.35294	0.0756767	20.8068	0.229397	Cwf19l2
Nts	44.345	9.50211	2.64803	3.83496	0.000125585	0.00153557	20.098	0.362185	0	0	Nts
Snhg5	36.6024	1.64796	0.469483	3.83333	0.000126422	0.00154499	29.4118	0.342534	8.49257	0.0869518	Snhg5
Rad51b	15.6275	-3.99452	1.13422	-3.83103	0.000127606	0.00155864	0.980392	0.00761345	11.2527	0.13183	Rad51b
Niban2	57.8282	1.35792	0.380076	3.82901	0.000128659	0.00157068	45.098	0.538555	14.6497	0.153201	Niban2
Ubqln2	38.7415	1.62538	0.463191	3.82879	0.000128776	0.00157129	37.2549	0.391975	8.70488	0.0912746	Ubqln2
1190005I06Rik	15.5609	-4.01488	1.13405	-3.82844	0.000128956	0.00157265	0.980392	0.00793808	10.1911	0.113367	1190005I06Rik
Nuak1	64.3999	1.24936	0.347021	3.8279	0.000129239	0.00157527	44.1176	0.546203	15.4989	0.184496	Nuak1
9930021J03Rik	64.5553	-1.30183	0.362472	-3.82698	0.000129723	0.00158034	23.0392	0.250679	36.7304	0.447396	9930021J03Rik
Hyi	16.4772	-3.14741	0.927645	-3.82595	0.00013027	0.00158618	1.47059	0.0159106	13.5881	0.150644	Hyi
Rapgef4	87.6348	-1.15957	0.32032	-3.8244	0.000131088	0.00159531	30.3922	0.334258	36.518	0.50826	Rapgef4
Rcan2	66.7247	-9.42324	2.84581	-3.8232	0.000131729	0.00160226	0	0	29.9363	0.435696	Rcan2
Braf	96.9606	-1.05566	0.289156	-3.82301	0.000131831	0.00160267	32.3529	0.37663	47.5584	0.59567	Braf
Mfap4	66.3223	-9.41279	2.84075	-3.82267	0.000132012	0.00160403	0	0	31.2102	0.39428	Mfap4
Cav2	23.7405	-2.29387	0.674139	-3.82254	0.000132084	0.00160407	5.39216	0.0520376	16.7728	0.191356	Cav2
Xylt1	16.5128	-3.17087	0.932904	-3.82232	0.0001322	0.00160463	1.96078	0.0171828	9.34183	0.121254	Xylt1
Smdt1	70.058	-1.23388	0.342587	-3.82186	0.00013245	0.00160682	26.9608	0.287367	39.4904	0.466544	Smdt1
Senp7	41.318	-1.62017	0.461814	-3.82118	0.000132817	0.00161044	13.2353	0.138089	28.6624	0.315306	Senp7
Zfp809	16.2602	-3.1387	0.924726	-3.81903	0.000133978	0.00162313	1.47059	0.0137485	13.3758	0.147801	Zfp809
R3hdm1	55.66	-1.50061	0.424696	-3.81898	0.000134003	0.00162313	15.6863	0.179934	32.9087	0.381101	R3hdm1
Trp53inp2	67.681	1.3093	0.366431	3.81818	0.000134442	0.00162749	46.5686	0.575452	16.9851	0.184407	Trp53inp2
Epn1	41.7364	1.60404	0.458192	3.81806	0.000134503	0.00162749	36.2745	0.404383	9.76645	0.101788	Epn1
Net1	19.6356	-2.65856	0.787804	-3.81583	0.000135727	0.00164061	2.94118	0.029727	15.2866	0.169027	Net1
Prpf8	65.9679	1.25255	0.349337	3.81582	0.000135729	0.00164061	48.5294	0.573517	18.4713	0.195957	Prpf8
Hccs	25.7202	1.95905	0.570903	3.81494	0.000136214	0.00164562	27.451	0.286106	4.88323	0.0516902	Hccs
Gm13456	11.3806	4.20514	1.17931	3.81325	0.000137152	0.00165609	17.1569	0.156079	0.424628	0.00317109	Gm13456
Psme3	34.7416	1.68685	0.4853	3.80819	0.00013999	0.00168948	33.3333	0.378612	8.06794	0.0761478	Psme3
Alcam	16.1949	-3.13131	0.926342	-3.80738	0.000140445	0.00169409	1.96078	0.0167296	10.4034	0.120167	Alcam
Hsp90aa1	236.504	0.689374	0.185116	3.80713	0.000140589	0.00169495	72.0588	1.16749	52.6539	0.66372	Hsp90aa1
Mtus2	16.8591	-3.2012	0.949121	-3.80389	0.000142441	0.00171639	1.96078	0.016877	9.97877	0.11877	Mtus2
Erc1	39.3452	-1.64478	0.472361	-3.80343	0.000142704	0.00171867	10.2941	0.106815	25.69	0.27933	Erc1
Plscr1	17.1387	2.49232	0.740876	3.80263	0.000143168	0.00172335	21.0784	0.218746	2.33546	0.0264075	Plscr1
Tcim	52.8449	1.41134	0.400046	3.80125	0.000143968	0.00173208	36.2745	0.454334	12.3142	0.135873	Tcim
Ern1	17.0843	-2.90802	0.864947	-3.801	0.000144116	0.00173297	2.45098	0.0255751	13.1635	0.151128	Ern1
Enox2	23.2768	-2.25648	0.667108	-3.80082	0.000144216	0.00173328	5.39216	0.050011	15.2866	0.180538	Enox2
Klf6	266.13	0.680648	0.18306	3.79882	0.000145387	0.00174645	66.1765	1.15653	47.3461	0.695148	Klf6
Gm39090	21.3347	2.19129	0.647739	3.79838	0.000145642	0.00174861	21.5686	0.258561	3.60934	0.0348236	Gm39090
Gm49599	15.3211	-3.44191	1.01047	-3.79623	0.000146914	0.00176296	1.47059	0.0152376	14.862	0.152227	Gm49599
Atrx	182.962	-0.813297	0.220794	-3.79551	0.000147338	0.00176715	50.4902	0.681438	65.6051	0.924901	Atrx
Slc16a1	19.2221	2.53698	0.759221	3.79498	0.000147656	0.00177004	7.84314	0.0971752	2.54777	0.0258958	Slc16a1
Rps6ka5	23.9127	-2.3048	0.684995	-3.7915	0.000149743	0.00179414	5.39216	0.0487135	17.4098	0.193737	Rps6ka5
Bbs9	20.2363	-2.48732	0.743298	-3.79096	0.000150064	0.00179705	3.43137	0.0375945	15.0743	0.169819	Bbs9
4930578G10Rik	62.7903	-9.32275	2.83187	-3.7897	0.000150829	0.00180529	0	0	24.8408	0.38464	4930578G10Rik
Bclaf1	100.089	-1.08785	0.301553	-3.7894	0.000151011	0.00180653	33.3333	0.393819	48.8323	0.605681	Bclaf1
Gm15710	22.0735	-2.43913	0.731292	-3.78897	0.000151276	0.00180877	10.7843	0.0606169	22.293	0.198925	Gm15710
Swt1	33.7795	-1.77957	0.517902	-3.78734	0.000152271	0.00181973	9.31373	0.105492	22.293	0.259782	Swt1
Kcnh1	19.4464	-2.63968	0.790047	-3.78611	0.000153027	0.00182782	2.94118	0.03326	12.5265	0.157175	Kcnh1
Rasa3	53.0909	-1.44101	0.410565	-3.78569	0.000153283	0.00182994	19.1176	0.181522	32.4841	0.379077	Rasa3
0610010K14Rik	25.2693	1.99604	0.588429	3.78485	0.0001538	0.00183517	23.0392	0.258493	6.36943	0.0538884	0610010K14Rik
Rad23a	42.34	1.50863	0.432584	3.78379	0.000154456	0.00184152	33.3333	0.393181	10.6157	0.107057	Rad23a
Dock1	80.1945	-1.14918	0.320574	-3.78374	0.000154491	0.00184152	31.8627	0.33981	41.189	0.514283	Dock1
Pspc1	28.1756	-2.05888	0.610811	-3.78284	0.000155048	0.00184722	6.37255	0.0665821	21.2314	0.240504	Pspc1
AI593442	39.9413	9.31929	2.61021	3.78231	0.000155383	0.00185026	33.3333	0.433927	0	0	AI593442
Med13	96.5386	-1.0464	0.289956	-3.78067	0.000156409	0.00186152	32.3529	0.359347	45.4352	0.57611	Med13
Lpar1	20.8121	2.33668	0.699052	3.77934	0.000157246	0.00187053	15.1961	0.197524	2.9724	0.0273526	Lpar1
Ecscr	23.7078	2.03386	0.601759	3.77831	0.000157895	0.00187729	24.5098	0.25258	4.24628	0.0447149	Ecscr
9530068E07Rik	122.315	0.916082	0.251797	3.77811	0.000158023	0.00187784	67.6471	0.911704	36.518	0.425811	9530068E07Rik
Hspa13	51.9603	1.36245	0.387212	3.77769	0.000158287	0.00188003	41.6667	0.484446	14.4374	0.144396	Hspa13
Prdm11	16.0213	-3.11917	0.931363	-3.77669	0.000158928	0.00188667	1.47059	0.0159862	13.3758	0.141263	Prdm11
Rbm26	38.4871	-1.66818	0.4841	-3.77637	0.000159127	0.00188807	12.7451	0.115635	27.6008	0.306893	Rbm26
Spag9	154.19	-0.839791	0.229677	-3.77539	0.00015976	0.00189461	52.451	0.630871	55.2017	0.763846	Spag9
Mgrn1	76.8802	1.15865	0.324765	3.77514	0.000159917	0.00189551	51.9608	0.64486	20.8068	0.233702	Mgrn1
Glrb	39.4249	9.29639	2.61035	3.7719	0.00016201	0.00191933	44.1176	0.504249	0	0	Glrb
Hmgn2-ps	23.5471	2.02065	0.599469	3.76904	0.000163874	0.00194043	34.8039	0.304868	8.28025	0.0514669	Hmgn2-ps
Ndufv2	102.257	1.01514	0.282247	3.76586	0.00016598	0.00196437	63.2353	0.843066	28.2378	0.313518	Ndufv2
Cobll1	261.86	-0.668315	0.181311	-3.76498	0.000166563	0.00197027	71.0784	1.02145	67.5159	1.09624	Cobll1
Peg3	26.444	-2.08256	0.620451	-3.76444	0.000166922	0.00197351	5.39216	0.0602325	15.4989	0.189651	Peg3
Bltp1	67.5392	-1.26431	0.357758	-3.76363	0.000167467	0.00197752	23.0392	0.252453	38.0042	0.443993	Bltp1
Hnrnpa1	97.129	1.03842	0.289419	3.76361	0.000167478	0.00197752	56.3725	0.687811	25.2654	0.277495	Hnrnpa1
Smim30	52.406	1.35701	0.387096	3.76355	0.000167518	0.00197752	39.2157	0.483834	13.8004	0.142133	Smim30
Sesn3	58.3377	1.3225	0.376272	3.76308	0.000167834	0.00198026	42.6471	0.526048	14.2251	0.151112	Sesn3
Gm50194	60.1457	-9.27586	2.85407	-3.76162	0.000168817	0.00199085	0	0	36.0934	0.499336	Gm50194
Plec	31.4414	-1.8793	0.556039	-3.75875	0.000170765	0.00201279	8.33333	0.0737761	22.5053	0.243973	Plec
Emp3	122.42	-0.989635	0.275193	-3.75853	0.000170916	0.00201319	41.1765	0.476207	56.4756	0.70679	Emp3
Klhl2	18.978	-2.58566	0.781277	-3.75845	0.000170972	0.00201319	3.43137	0.0321062	14.6497	0.177301	Klhl2
Atg10	34.8071	-1.76672	0.518375	-3.75786	0.000171373	0.00201689	9.80392	0.100263	22.9299	0.266796	Atg10
Romo1	39.4444	-1.63756	0.477926	-3.7557	0.000172856	0.00203332	10.7843	0.112105	26.327	0.289887	Romo1
Cpeb2	15.8926	-3.09237	0.931988	-3.75542	0.00017305	0.00203457	1.47059	0.0123051	12.7389	0.146055	Cpeb2
Trf	16.8217	2.45443	0.741582	3.75351	0.000174374	0.00204909	18.6275	0.20169	2.33546	0.0243963	Trf
Arhgap12	33.5721	-1.82726	0.540482	-3.75327	0.000174546	0.00205008	9.31373	0.0841341	21.2314	0.244013	Arhgap12
Dclk1	18.5837	-2.97434	0.913657	-3.75144	0.00017582	0.002064	2.45098	0.0258422	13.1635	0.147634	Dclk1
Uvrag	57.29	-1.34415	0.384376	-3.7511	0.000176063	0.0020658	18.1373	0.197836	33.9703	0.399656	Uvrag
Dact3	22.0895	-2.30716	0.695238	-3.75082	0.000176258	0.00206704	4.90196	0.0414099	17.4098	0.19092	Dact3
Sod1	92.2436	1.02957	0.287842	3.75007	0.000176785	0.00207219	54.902	0.704174	25.4777	0.275967	Sod1
Pcdhgb6	35.4814	1.89954	0.566079	3.74744	0.000178649	0.00209298	90.1961	0.436937	36.0934	0.0746779	Pcdhgb6
Tlnrd1	24.4522	2.0071	0.599586	3.74704	0.000178932	0.00209524	25	0.257622	4.67091	0.0465985	Tlnrd1
Xrn1	57.928	-1.33455	0.381666	-3.74661	0.000179238	0.00209777	20.098	0.200676	35.2442	0.418108	Xrn1
Ptprj	22.9324	-2.21603	0.667291	-3.74644	0.000179362	0.00209816	5.39216	0.0456667	14.4374	0.161447	Ptprj
Aig1	26.245	-2.15319	0.650644	-3.74398	0.000181128	0.00211774	5.39216	0.0554366	18.6837	0.201899	Aig1
Col6a6	58.3884	-9.22679	2.85161	-3.74267	0.000182072	0.00212772	0	0	36.0934	0.475234	Col6a6
Dapk3	14.8706	-3.9005	1.1445	-3.74133	0.000183051	0.00213808	0.980392	0.00826922	13.8004	0.146824	Dapk3
Git1	25.0536	2.05261	0.615644	3.74111	0.000183208	0.00213884	25	0.267758	4.67091	0.0496451	Git1
Use1	39.3625	-1.65495	0.48511	-3.74031	0.000183792	0.00214457	11.2745	0.120723	27.6008	0.299459	Use1
Grid2	58.0165	-9.19662	2.8283	-3.73937	0.000184479	0.00215151	0	0	28.6624	0.396758	Grid2
Tm9sf3	173.177	0.805351	0.222189	3.73809	0.00018542	0.0021614	77.9412	1.14682	44.586	0.548834	Tm9sf3
Gbf1	59.3841	-1.30729	0.3743	-3.73685	0.000186337	0.00217101	19.6078	0.204868	33.5456	0.399204	Gbf1
Mtmr6	71.6279	1.15947	0.328729	3.73622	0.00018681	0.00217542	50.4902	0.613314	19.1083	0.208232	Mtmr6
Robo1	17.879	-5.06782	1.37031	-3.73556	0.000187301	0.00218005	0.490196	0.0044564	13.1635	0.159641	Robo1
Rab5b	60.3272	1.25157	0.357673	3.73221	0.00018981	0.00220815	46.0784	0.542798	17.4098	0.184628	Rab5b
Hey2	63.5735	1.2297	0.351017	3.73084	0.000190844	0.00221902	48.0392	0.56637	16.7728	0.187707	Hey2
Tceal9	150.651	0.859843	0.238658	3.73072	0.000190936	0.00221902	63.2353	0.936988	40.1274	0.474601	Tceal9
[truncated: 45,104 more rows]
